# Supplementary material for: Extracellular vesicles-miR-205-5p inhibits lymphatic metastasis in pancreatic cancer through diffusely downregulating VEGFA
Source: J Cancer. 2025 Mar 29;16(7):2197–211. doi: 10.7150/jca.110659 (PMC12036096; doi:10.7150/jca.110659)
Supplement: Supplementary file 2 — Supplementary data. [file jcav16p2197s2.xls]

#ID	A535-05	A535-06	A535-07	A535-08	A402-01	A402-02	A402-03	A535-09	A535-10	A535-11	A535-12	A402-04	A402-05	A402-07	PValue	FDR	log2FC	regulated
hsa-let-7a-3p	5.22	4.58	0	8.35	0	0	0	2.97	1.78	2.36	0	0	0	0	0.44471030661871	1	-0.931327663734456	down
hsa-let-7a-5p	106864.85	78543.28	94813.5	101439.71	116285.61	128327.61	115089.81	66654.5	115028.09	103204.92	118996.67	115411.83	115956.12	125294.2	0.963299693535553	1	0.0161663792492896	up
hsa-let-7b-3p	0	4.58	7.03	5.57	0	0	21.63	5.94	7.12	1.58	6.6	0	3.21	0	0.416805136009841	1	-0.571566129655376	down
hsa-let-7b-5p	57606.47	50528.99	63065.2	53509.63	116325.81	87911.25	102370.15	46775.84	46392.52	47802.73	69114.23	139957.77	86975.53	107056.24	0.942424459667621	1	0.0325293277206742	up
hsa-let-7c-3p	0	0	0	0	0	0	0	1.48	0	0	0	0	1.61	0	0.999999999999985	1	1.52879295212887	up
hsa-let-7c-5p	129309.13	102235.36	125668.51	117510.14	194248.83	173744.21	183829.31	92083.86	115871.44	112040.49	149713.37	218526.38	162006.9	189783.29	0.986753427750396	1	0.00665871782315732	up
hsa-let-7d-3p	250.6	408.33	236.81	169.84	56.27	232.23	50.47	268.63	365.63	429.37	231.15	232.23	321.38	170.03	0.132536827165409	1	0.602682919198826	up
hsa-let-7d-5p	1623.67	2165.23	2074.98	2461.24	1302.33	3265.88	1507.03	1237.78	3400.11	3934.45	2549.27	1922.63	1819.02	1032.11	0.755613985469418	1	0.116504130550536	up
hsa-let-7e-3p	0	0.92	0	0	0	0	0	0	0.89	0.79	0	0	0	0	0.999999999999985	1	0.231616672499827	up
hsa-let-7e-5p	73644.81	52954.23	64253.91	65231.13	80182.01	86894.15	83903.58	46118.36	70870.27	64599.39	81873.78	82111.44	77682.77	86312.59	0.965095672194822	1	-0.0156947580062061	down
hsa-let-7f-1-3p	0	0	2.34	0	0	0	0	0	0	0	0	0	0	0	0.999999999999985	1	-1.29692862806491	down
hsa-let-7f-2-3p	0	4.58	0	8.35	0	0	0	2.97	1.78	2.36	0	0	0	0	0.780632463163669	1	-0.684558842618575	down
hsa-let-7f-5p	101644.03	74574.46	90358.75	96784.52	106116.15	122810.01	110849.92	60241.5	110863.8	1e+05	113449.04	105399.03	110404.25	118663.03	0.981602620548944	1	0.0081392756030202	up
hsa-let-7g-3p	0	0	0	0	0	0	0	2.97	0	0	0	0	3.21	0	0.293438714959382	1	2.40614894202499	up
hsa-let-7g-5p	4573.43	4666.45	4485.23	5490.45	3762.3	3359.95	4124.51	2831.75	6012.91	5505.4	6128.81	2311.48	2953.5	2795.05	0.62208360744185	1	-0.168318317523712	down
hsa-let-7i-3p	5.22	4.58	4.69	2.78	8.04	8.82	0	8.9	2.67	3.94	0	0	9.64	0	0.87449752359427	1	-0.0882763427776882	down
hsa-let-7i-5p	15453.61	16890.61	16283.28	17189.68	27879.61	33843.45	22151.24	8514.55	19841.08	22655.79	23603.85	19976.99	19973.87	13855.95	0.473052705892656	1	-0.272467182123855	down
hsa-miR-1-3p	15.66	43.03	4.69	16.71	128.63	14.7	28.84	5.94	48.93	25.21	72.65	43.21	22.5	20.88	0.820301248698138	1	-0.132316283035726	down
hsa-miR-100-3p	0	0.92	0	0	0	0	0	1.48	0	0	0	0	0	0	0.999999999999985	1	-0.336048475564474	down
hsa-miR-100-5p	120.08	151.06	150.05	108.58	112.55	35.28	57.69	552.1	163.69	41.76	79.25	21.6	51.42	59.66	0.496679260774866	1	0.419664441192276	up
hsa-miR-101-2-5p	0	0.92	0	0	0	0	0	2.97	0	0.79	0	0	1.61	0	0.511706417764852	1	1.07208493071149	up
hsa-miR-101-3p	1211.23	2363.9	1320.01	2352.65	715.48	637.89	894.13	718.33	1183.19	1333.02	1162.36	507.66	811.49	859.1	0.171736158749038	1	-0.529680941439879	down
hsa-miR-101-5p	0	2.75	2.34	0	0	0	0	1.48	3.56	2.36	0	0	0	0	0.999999999999999	1	0.325864298925387	up
hsa-miR-10395-3p	0	0	2.34	0	0	0	0	0	0	0	0	0	0	0	0.999999999999985	1	-1.29692862806491	down
hsa-miR-10396a-3p	0	0	0	0	8.04	0	0	0	0.89	0	0	0	0	0	0.560003416340252	1	-0.920794043630273	down
hsa-miR-10396a-5p	5.22	0	0	0	0	0	0	2.97	0	0.79	0	0	0	0	1	1	0.44039743542794	up
hsa-miR-10396b-3p	0	0	0	0	8.04	0	0	0	0.89	0	0	0	0	0	0.559810455565028	1	-0.919270057653508	down
hsa-miR-10396b-5p	5.22	0	0	0	0	0	0	4.45	0	0.79	0	0	0	0	1	1	0.700355780854051	up
hsa-miR-10397-5p	0	0	0	0	0	0	0	2.97	0	0	0	0	0	0	1	1	1.63352651527447	up
hsa-miR-10398-3p	0	0	0	0	0	0	0	0	0	0.79	0	0	0	0	1	1	0.955868575438046	up
hsa-miR-10398-5p	0	0	0	0	0	0	0	0	0	0.79	0	0	0	0	1	1	0.955868575438046	up
hsa-miR-10399-3p	0	2.75	0	0	0	2.94	0	0	1.78	0	0	0	0	0	1	1	-1.16187211700141	down
hsa-miR-10399-5p	10.44	1.83	2.34	2.78	0	2.94	0	0	2.67	5.51	0	0	0	5.97	0.999999999999999	1	-0.148737733103114	down
hsa-miR-103a-3p	2286.72	4097.91	2862.76	3032	2435.85	6084.94	2119.94	2398.38	6301.14	8956.12	3764.46	2565.31	5396	2449.03	0.234821450237574	1	0.467739147222982	up
hsa-miR-10400-5p	10.44	1.83	0	0	8.04	0	0	1.48	0	0	0	0	0	0	0.079242436869309	1	-2.30817000515327	down
hsa-miR-10401-3p	10.44	9.16	11.72	13.92	24.12	8.82	0	1.48	5.34	3.94	6.6	16.2	4.82	11.93	0.506562465883889	1	-0.710834855486059	down
hsa-miR-10401-5p	0	0	7.03	0	8.04	0	0	4.45	0.89	0	0	0	0	0	0.59318247630202	1	-0.855764710619724	down
hsa-miR-105-5p	0	0	0	0	8.04	0	0	0	0	0	0	0	0	0	0.593692040484447	1	-1.95067910922373	down
hsa-miR-10526-3p	0	0	0	0	0	0	0	0	0.89	0	0	0	0	0	1	1	0.955870518825706	up
hsa-miR-10527-5p	5.22	11.9	7.03	5.57	0	20.58	0	0	10.68	18.91	26.42	0	4.82	0	0.927834232958498	1	0.052551957725172	up
hsa-miR-106a-3p	0	0.92	4.69	0	0	0	0	1.48	0	0.79	0	0	0	2.98	1	1	-0.354537540009668	down
hsa-miR-106a-5p	172.29	195.92	175.85	155.92	136.66	241.05	50.47	123.18	200.16	207.99	125.48	162.02	216.93	137.22	0.712792362273947	1	0.124409449653636	up
hsa-miR-106b-3p	135.74	219.73	159.43	169.84	96.47	317.48	100.95	209.26	374.53	271.8	211.34	178.22	128.55	113.35	0.408244544096394	1	0.307249443062218	up
hsa-miR-106b-5p	26.1	27.47	18.76	13.92	88.43	14.7	7.21	13.36	22.24	21.27	19.81	0	19.28	14.91	0.200566295504198	1	-0.662356566270955	down
hsa-miR-107	2286.72	4097.91	2862.76	3029.21	2435.85	6079.06	2119.94	2398.38	6301.14	8954.54	3757.86	2565.31	5396	2449.03	0.234680742866277	1	0.46794893826561	up
hsa-miR-10a-3p	0	13.73	4.69	2.78	0	5.88	0	1.48	8.01	6.3	0	0	4.82	17.9	0.607154217875039	1	0.354017141591452	up
hsa-miR-10a-5p	3336.1	2731.94	1786.59	2817.62	868.22	570.28	555.22	1525.7	1555.05	1170.72	1796.38	507.66	1733.85	1947.89	0.624841793659871	1	-0.217550778484613	down
hsa-miR-10b-3p	10.44	19.23	7.03	25.06	0	5.88	0	4.45	13.34	11.82	13.21	10.8	8.03	26.85	0.547152741002315	1	0.249503861304437	up
hsa-miR-10b-5p	3336.1	2730.11	1786.59	2820.4	868.22	570.28	555.22	1524.22	1555.05	1170.72	1796.38	507.66	1733.85	1947.89	0.624164656413187	1	-0.217912767470089	down
hsa-miR-11181-3p	0	0	2.34	0	0	0	0	0	0	0	0	0	3.21	2.98	0.666467216735418	1	0.818720993484042	up
hsa-miR-11401	0	0	0	0	0	0	0	0	0.89	3.94	0	0	0	0	0.547614921665048	1	2.37117281841724	up
hsa-miR-1179	5.22	6.41	4.69	8.35	0	5.88	0	1.48	8.9	11.03	6.6	0	8.03	14.91	0.308693600880694	1	0.643688990327252	up
hsa-miR-1180-3p	26.1	39.37	67.99	47.33	72.35	41.15	64.9	83.11	55.16	40.18	72.65	37.8	43.39	38.78	1	1	0.0411587870272508	up
hsa-miR-1180-5p	0	0	2.34	0	0	0	0	0	0	0	0	0	0	0	0.999999999999985	1	-1.29692862806491	down
hsa-miR-1182	0	0.92	2.34	0	0	5.88	0	0	0	0	0	0	0	0	0.289592548917946	1	-2.83215627091712	down
hsa-miR-1183	0	0	0	0	0	0	0	0	0.89	0	0	0	0	0	1	1	0.955870518825706	up
hsa-miR-1185-1-3p	0	6.41	0	5.57	0	8.82	0	0	9.79	6.3	0	16.2	0	0	0.683060853580921	1	0.370113695311523	up
hsa-miR-1185-2-3p	0	6.41	0	5.57	0	8.82	0	0	9.79	6.3	0	16.2	0	0	0.682803330826607	1	0.369719568626354	up
hsa-miR-1185-5p	0	0	0	0	0	0	0	0	0.89	0.79	0	0	1.61	0	0.999999999999985	1	1.93382935348724	up
hsa-miR-1193	0	0	0	0	0	0	0	0	0	0.79	0	0	0	0	1	1	0.955868575438046	up
hsa-miR-1199-5p	0	0	0	0	0	0	0	0	0	0	6.6	0	0	0	0.999999999999998	1	1.3780402526946	up
hsa-miR-1207-5p	10.44	0	0	0	0	0	0	0	0	0	0	0	0	0	0.386915927582071	1	-2.53381320492663	down
hsa-miR-12114	0	0	0	0	0	2.94	0	0	0	0	0	0	0	0	0.999999999999985	1	-1.2973462368106	down
hsa-miR-12122	0	0	2.34	0	0	0	0	0	0	0	0	0	0	0	0.999999999999985	1	-1.29692862806491	down
hsa-miR-12135	0	0	0	2.78	0	0	0	0	0.89	0	0	0	0	0	0.999999999999985	1	-0.341540886817996	down
hsa-miR-12136	10.44	38.45	4.69	16.71	24.12	79.37	14.42	31.17	162.8	47.27	52.83	59.41	20.89	23.86	0.0818163076126014	1	1.03514074109876	up
hsa-miR-122-3p	10.44	6.41	9.38	0	0	0	0	62.33	28.47	0	0	16.2	1.61	5.97	0.0316157528586951	1	2.09772282206108	up
hsa-miR-122-5p	6129.24	28224.86	46772.53	1369.83	5225.42	5691.04	13173.93	304990.59	60690.41	1611.12	4940.03	70251.62	16160.68	15651.71	0.00902543868198605	1	2.22541156007297	up
hsa-miR-1224-5p	0	1.83	2.34	0	0	0	0	10.39	0.89	2.36	0	0	1.61	8.95	0.12614021352822	1	1.8974807839712	up
hsa-miR-1225-5p	0	0.92	0	0	0	0	0	0	0	0	0	0	3.21	0	1	1	0.504162877877738	up
hsa-miR-1226-3p	5.22	4.58	4.69	5.57	16.08	0	0	2.97	6.23	5.51	13.21	0	4.82	0	0.999999999999997	1	-0.0104471199172882	down
hsa-miR-1228-3p	0	0	7.03	0	0	0	0	1.48	1.78	0	0	0	0	0	0.685854912970096	1	-0.723835584402038	down
hsa-miR-1228-5p	20.88	0.92	0	8.35	0	0	0	0	0	0.79	6.6	16.2	0	0	0.905286057058113	1	-0.546178976755464	down
hsa-miR-1229-3p	10.44	6.41	2.34	5.57	0	17.64	0	1.48	5.34	7.09	6.6	0	11.25	0	0.689059781523284	1	-0.343747497676903	down
hsa-miR-1229-5p	0	0	2.34	0	8.04	0	0	0	0	0.79	0	0	0	0	0.298219331666668	1	-1.38007651100313	down
hsa-miR-122b-5p	0	0	0	0	0	0	0	1.48	0	0	0	0	0	0	0.999999999999985	1	0.957569425391087	up
hsa-miR-1233-5p	0	0	0	0	0	0	0	0	0	0.79	6.6	0	0	0	0.528101195080299	1	1.63878739417166	up
hsa-miR-1234-3p	0	0	0	0	24.12	0	0	1.48	0.89	0	0	0	0	0	0.263006947968967	1	-2.15725214583217	down
hsa-miR-1236-5p	0	0	0	0	8.04	0	0	0	0	1.58	0	0	0	0	0.999999999999997	1	-0.464760092495044	down
hsa-miR-1237-3p	0	0	2.34	0	0	0	0	1.48	0	0.79	0	0	0	0	1	1	0.230000670555766	up
hsa-miR-1237-5p	0	0	0	0	0	0	0	1.48	0	0	0	0	0	0	0.999999999999985	1	0.957569425391087	up
hsa-miR-124-3p	10.44	0.92	0	2.78	0	0	0	0	0	0	0	0	0	0	0.192453412513917	1	-3.02955185271004	down
hsa-miR-1244	0	0	0	0	0	0	0	0	0	0	0	5.4	0	0	0.589848243314672	1	1.55801959708555	up
hsa-miR-1246	0	0	0	0	0	2.94	0	0	0.89	0	0	21.6	0	0	0.234304440299298	1	2.29138170414584	up
hsa-miR-1247-3p	0	0	0	0	0	0	0	0	0	0	0	0	1.61	0	0.999999999999985	1	0.957734445007199	up
hsa-miR-1247-5p	15.66	16.48	37.51	8.35	8.04	5.88	0	16.33	6.23	5.51	6.6	37.8	16.07	17.9	0.672803342861437	1	0.184772051567333	up
hsa-miR-1249-3p	10.44	32.04	23.45	2.78	16.08	29.4	0	10.39	9.79	24.42	0	0	12.86	11.93	0.444610491027201	1	-0.528270308178011	down
hsa-miR-1250-5p	0	7.32	4.69	0	0	8.82	7.21	0	7.12	9.45	0	0	4.82	2.98	0.999999999999986	1	-0.0113271160414212	down
hsa-miR-1255a	0	2.75	0	0	0	0	0	0	0	0.79	0	0	3.21	0	1	1	-0.094805098584813	down
hsa-miR-1255b-5p	5.22	9.16	21.1	11.14	0	0	7.21	11.87	9.79	10.24	39.63	5.4	8.03	2.98	0.546260190977859	1	0.398278730661324	up
hsa-miR-1256	0	0	0	0	0	0	0	0	0	1.58	0	0	0	0	0.999999999999985	1	1.52523263710988	up
hsa-miR-1258	0	0	0	0	0	0	0	2.97	0	0	0	0	0	0	0.999999999999999	1	1.6333866626802	up
hsa-miR-125a-3p	10.44	11.9	7.03	16.71	0	11.76	0	10.39	8.01	10.24	0	16.2	6.43	47.73	0.216356379309941	1	0.801608142685443	up
hsa-miR-125a-5p	9313.93	4622.51	6292.92	5181.4	5627.37	3636.27	2192.05	5008.99	4168.74	3350.67	3170.07	2219.67	8651.59	7165.12	0.946483243024914	1	-0.027235071423295	down
hsa-miR-125b-1-3p	0	1.83	2.34	0	8.04	0	0	8.9	2.67	0	0	5.4	0	0	0.668932995376177	1	0.719602275607014	up
hsa-miR-125b-2-3p	15.66	22.89	7.03	2.78	0	5.88	0	34.14	12.45	5.51	0	5.4	1.61	14.91	0.492401661658792	1	0.489289901726969	up
hsa-miR-125b-5p	1587.13	1061.1	1479.45	1589.78	15402.92	505.61	403.8	3450.64	1192.08	451.43	1155.76	453.65	813.1	772.59	0.0365126676746993	1	-1.49486628811296	down
hsa-miR-126-3p	72266.51	68661.97	46920.24	58028.39	31899.16	49396.8	40675.5	27970.22	42461.32	58508.63	49789.98	37620.91	64578.44	87314.87	0.847738713879092	1	0.0713605146821538	up
hsa-miR-126-5p	6264.98	7356.28	4016.31	6453.79	1254.1	2677.96	2228.1	2177.24	5157.1	6210.51	5957.1	2257.47	4245.45	3794.35	0.972729354958772	1	0.0135182962203101	up
hsa-miR-1260a	0	0	0	0	0	0	0	0	0	3.15	0	5.4	0	0	0.324153865851608	1	2.49666725491013	up
hsa-miR-1260b	0	0.92	0	0	0	0	0	0	2.67	3.94	0	0	1.61	0	0.155591353570622	1	1.83475951401779	up
hsa-miR-1262	0	0	0	0	0	0	0	0	0.89	0.79	0	0	0	0	0.999999999999985	1	1.52523457345539	up
hsa-miR-1266-5p	0	0	2.34	0	0	0	0	0	0	0	0	0	4.82	0	0.999999999999997	1	0.735496307355028	up
hsa-miR-1268a	5.22	2.75	0	0	16.08	14.7	7.21	4.45	9.79	1.58	0	21.6	16.07	8.95	0.60932980746095	1	0.677016762260696	up
hsa-miR-1268b	10.44	2.75	9.38	0	16.08	14.7	7.21	4.45	9.79	1.58	0	21.6	14.46	8.95	0.999999999999995	1	0.174756126371457	up
hsa-miR-127-3p	88.75	41.2	28.14	41.76	0	55.85	0	19.29	40.92	29.15	13.21	59.41	9.64	29.83	0.844727800832095	1	-0.226315763607521	down
hsa-miR-127-5p	5.22	0.92	0	0	0	8.82	0	0	5.34	0.79	0	0	0	0	0.580537481740802	1	-0.73746283909922	down
hsa-miR-1270	0	2.75	16.41	8.35	16.08	0	14.42	4.45	10.68	1.58	0	0	0	0	0.107848080573091	1	-1.4302452931619	down
hsa-miR-1271-5p	10.44	2.75	2.34	2.78	0	0	0	0	6.23	7.09	0	5.4	6.43	0	0.57201117603433	1	0.659712418201164	up
hsa-miR-1273c	0	0	0	0	0	0	0	0	0	0.79	0	0	0	0	1	1	0.955868575438046	up
hsa-miR-1273h-3p	5.22	21.06	4.69	2.78	0	11.76	0	7.42	22.24	42.54	13.21	16.2	16.07	0	0.0565878862048712	1	1.18899608756565	up
hsa-miR-1273h-5p	10.44	1.83	4.69	0	0	5.88	0	1.48	5.34	11.82	0	0	0	5.97	0.872240309470144	1	0.415883566515234	up
hsa-miR-1275	15.66	0	4.69	0	0	2.94	0	22.26	3.56	1.58	0	21.6	3.21	8.95	0.136640917517907	1	1.61178066976882	up
hsa-miR-1277-3p	5.22	4.58	2.34	2.78	0	2.94	0	2.97	2.67	11.82	6.6	0	0	0	0.695123956441377	1	0.393404959661729	up
hsa-miR-1277-5p	31.32	124.51	23.45	33.41	0	73.49	0	11.87	60.49	135.51	39.63	0	48.21	59.66	0.563470611962759	1	0.393124198187974	up
hsa-miR-128-1-5p	0	0.92	0	0	0	0	0	1.48	0.89	2.36	0	0	1.61	0	0.263894964791599	1	1.44755866666615	up
hsa-miR-128-3p	532.52	514.53	274.32	289.56	96.47	332.17	72.11	224.11	492.85	608.21	257.57	81.01	189.62	104.4	0.901338043173461	1	-0.0629277634399987	down
hsa-miR-1284	0	1.83	0	2.78	0	0	0	2.97	1.78	0.79	0	0	4.82	0	0.723689372068193	1	0.809618598573709	up
hsa-miR-1285-3p	0	5.49	4.69	0	0	0	0	5.94	3.56	2.36	0	0	0	0	1	1	0.0674428472233594	up
hsa-miR-1285-5p	0	0.92	2.34	0	0	0	0	0	2.67	2.36	0	10.8	0	0	0.316183171750167	1	1.30443896359236	up
hsa-miR-1287-5p	0	24.72	7.03	8.35	8.04	26.46	0	2.97	23.13	18.91	33.02	0	3.21	2.98	0.999999999999996	1	-0.0211698998464034	down
hsa-miR-1288-3p	5.22	0	0	0	0	0	0	0	0	0	0	0	0	0	0.999999999999995	1	-1.48988371522915	down
hsa-miR-129-1-3p	0	0.92	0	0	0	0	0	0	0	0.79	0	0	0	0	1	1	-0.337749325517515	down
hsa-miR-129-2-3p	0	0.92	0	0	0	0	0	0	0	0.79	0	0	0	0	1	1	-0.337749325517515	down
hsa-miR-129-5p	0	0.92	11.72	13.92	0	2.94	0	1.48	0	0	0	0	1.61	0	0.0448573184447546	1	-2.72211783755484	down
hsa-miR-1290	0	0	0	0	0	0	0	0	0	0	0	10.8	0	2.98	0.170459156659986	1	2.96314627415506	up
hsa-miR-1291	0	0	0	0	0	0	0	2.97	0	0	0	0	0	0	0.999999999999998	1	1.63328552940626	up
hsa-miR-1292-3p	0	2.75	0	0	0	0	0	0	0	0	0	0	1.61	0	1	1	-1.26680849359642	down
hsa-miR-1292-5p	5.22	9.16	9.38	19.49	0	2.94	0	11.87	9.79	6.3	13.21	0	6.43	0	1	1	-0.103182732388965	down
hsa-miR-1294	26.1	14.65	51.58	13.92	0	5.88	93.74	20.78	21.35	11.82	19.81	0	8.03	5.97	0.061125935223361	1	-1.35507552498658	down
hsa-miR-1295a	0	0	0	0	0	0	0	0	0	0	6.6	0	0	0	1	1	1.380330824191	up
hsa-miR-1295b-3p	0	0	0	0	0	0	0	1.48	0	0	0	0	0	0	0.999999999999985	1	0.957569425391087	up
hsa-miR-1296-5p	26.1	15.56	0	0	16.08	14.7	0	5.94	11.56	20.48	6.6	0	19.28	14.91	0.777833583751175	1	0.34928141643562	up
hsa-miR-1297	5.22	0.92	2.34	2.78	0	8.82	0	1.48	6.23	2.36	0	0	1.61	0	0.622339489250503	1	-0.308117460020287	down
hsa-miR-1298-5p	0	0	0	0	0	0	0	1.48	0	0	0	0	0	0	0.999999999999985	1	0.957569425391087	up
hsa-miR-1299	5.22	7.32	0	0	24.12	0	0	2.97	0	0	0	0	6.43	14.91	0.910648781182017	1	-0.19593317123115	down
hsa-miR-1301-3p	20.88	54.93	21.1	19.49	24.12	97.01	0	23.75	40.92	101.63	19.81	32.4	70.7	35.8	0.316131212888609	1	0.531087796144432	up
hsa-miR-1303	5.22	1.83	4.69	0	0	5.88	21.63	14.84	7.12	3.15	26.42	0	3.21	0	0.848340182395325	1	0.416306799798879	up
hsa-miR-1304-3p	0	0	0	0	0	0	21.63	0	0	11.03	0	0	0	8.95	0.917470576073803	1	0.0460425421509285	up
hsa-miR-1304-5p	0	0	0	0	0	0	0	0	0	0	0	0	0	5.97	0.604203744253222	1	2.2268436717889	up
hsa-miR-1306-3p	0	6.41	0	0	0	0	0	5.94	2.67	3.94	0	0	1.61	0	0.606475794360011	1	0.636180362130412	up
hsa-miR-1306-5p	52.21	130.92	121.92	111.37	104.51	126.4	43.26	48.98	87.18	163.87	118.88	75.61	141.41	101.42	0.758278805845401	1	0.120634064095873	up
hsa-miR-1307-3p	334.13	533.75	412.65	172.62	297.45	764.29	151.42	339.87	673.44	1160.48	488.72	426.65	668.47	232.67	0.137006383732135	1	0.625309679028186	up
hsa-miR-1307-5p	10.44	117.19	23.45	5.57	0	5.88	0	44.52	61.38	107.15	26.42	10.8	20.89	0	0.326291032812824	1	0.743379737038522	up
hsa-miR-130a-3p	52.21	222.47	72.68	66.82	0	173.44	0	80.14	248.2	259.2	66.04	54.01	120.52	44.74	0.324214335420679	1	0.639421436992642	up
hsa-miR-130b-3p	26.1	37.54	7.03	5.57	0	5.88	0	23.75	30.25	32.3	6.6	5.4	12.86	0	0.490621697040784	1	0.463037599313474	up
hsa-miR-130b-5p	20.88	22.89	14.07	8.35	8.04	20.58	0	11.87	15.12	21.27	13.21	5.4	27.32	0	0.943631250926706	1	0.0407805829564274	up
hsa-miR-132-3p	41.77	43.95	21.1	11.14	0	32.34	0	43.04	24.02	15.76	13.21	5.4	9.64	5.97	0.773776557653302	1	-0.288485245467073	down
hsa-miR-132-5p	0	1.83	4.69	2.78	0	0	0	2.97	3.56	1.58	0	0	8.03	0	0.799666800668592	1	0.680090366495042	up
hsa-miR-1323	0	0	0	2.78	0	0	0	0	0	0	0	0	0	0	0.999999999999985	1	-1.2974114056437	down
hsa-miR-133a-3p	0	11.9	4.69	16.71	0	8.82	0	11.87	24.02	20.48	13.21	10.8	6.43	8.95	0.0867258571691368	1	0.942653309602647	up
hsa-miR-133b	0	0.92	0	2.78	0	5.88	0	0	6.23	4.73	0	0	1.61	0	1	1	0.571712052274896	up
hsa-miR-134-5p	57.43	221.56	28.14	64.04	64.31	264.56	0	17.81	150.34	197.75	52.83	86.41	88.38	23.86	0.910731062696251	1	-0.0976098587296682	down
hsa-miR-1343-3p	0	1.83	0	0	0	0	0	2.97	0	1.58	0	0	4.82	0	0.433861411868377	1	1.25165136752466	up
hsa-miR-1343-5p	0	0	0	0	0	0	0	0	1.78	0.79	6.6	0	0	0	0.278916188078172	1	2.24235614489303	up
hsa-miR-135a-3p	0	0	0	0	0	0	0	0	0	0.79	0	0	0	0	1	1	0.955868575438046	up
hsa-miR-135a-5p	15.66	10.07	9.38	5.57	0	0	0	4.45	9.79	3.15	0	0	1.61	23.86	0.838258640084004	1	0.183991922146753	up
hsa-miR-135b-5p	15.66	10.07	9.38	5.57	0	0	0	4.45	9.79	3.15	0	0	1.61	23.86	0.838124320693395	1	0.18374199533424	up
hsa-miR-136-3p	20.88	9.16	4.69	0	8.04	0	0	1.48	4.45	3.94	0	10.8	3.21	0	0.583242890706398	1	-0.689176142992285	down
hsa-miR-136-5p	0	12.82	2.34	11.14	0	0	0	0	8.9	7.09	0	10.8	1.61	8.95	0.622402455421213	1	0.247721792210688	up
hsa-miR-137-3p	0	0	9.38	0	0	0	0	0	0	0	0	0	0	0	0.372686380706161	1	-2.85404747641545	down
hsa-miR-138-1-3p	0	0	0	0	0	0	0	0	0	0	0	0	0	5.97	0.604359455740466	1	2.2272441683681	up
hsa-miR-138-2-3p	0	0	0	2.78	0	5.88	0	0	1.78	0	0	0	0	0	0.669721842493895	1	-1.2776581922233	down
hsa-miR-138-5p	10.44	0.92	0	2.78	0	0	0	0	1.78	0	6.6	0	1.61	0	1	1	-0.638656606964554	down
hsa-miR-139-3p	224.5	227.97	365.76	189.33	200.98	167.56	72.11	154.35	172.59	246.59	79.25	437.45	369.59	199.86	0.452048581285857	1	0.332478709496311	up
hsa-miR-139-5p	187.95	184.02	178.19	111.37	112.55	73.49	36.05	163.26	124.55	111.87	125.48	118.81	139.8	86.51	0.88226374604437	1	0.043341315629931	up
hsa-miR-140-3p	318.47	325.93	391.55	206.03	192.94	323.35	115.37	348.77	305.14	314.35	184.92	135.02	218.54	262.5	0.980284627995831	1	-0.0120320860539605	down
hsa-miR-140-5p	99.2	77.82	49.24	50.12	64.31	73.49	64.9	77.18	75.62	78.78	46.23	86.41	69.1	56.68	0.863432592952341	1	0.101428223068738	up
hsa-miR-141-3p	73.09	28.38	39.86	19.49	1229.98	20.58	0	34.14	46.26	15.76	19.81	27	24.1	164.06	0.0395469829446169	1	-2.02783763525505	down
hsa-miR-141-5p	0	0	0	0	8.04	0	0	1.48	0.89	0	0	0	0	0	1	1	-0.130782238669453	down
hsa-miR-142-3p	10060.51	8376.18	8965.77	7865.38	14944.69	17687.49	12287.01	5834.18	10188.76	16966.83	13882.28	10331.44	17344.97	7293.39	0.942642649126403	1	-0.0278593798566411	down
hsa-miR-142-5p	2077.88	2572.64	2274.27	1740.13	900.38	1255.2	800.39	826.67	1225	2195.7	1367.09	777.69	1227.68	1500.44	0.446379646393452	1	-0.278478321986098	down
hsa-miR-143-3p	266.26	921.94	532.23	442.69	1310.37	282.2	173.06	184.03	532.88	314.35	482.12	361.84	289.24	181.96	0.0986632321749425	1	-0.760451220281458	down
hsa-miR-143-5p	0	12.82	2.34	8.35	32.16	0	0	0	8.01	2.36	6.6	0	3.21	0	0.198679842526727	1	-1.3093349194219	down
hsa-miR-144-3p	177.51	456.85	286.04	515.08	136.66	126.4	144.21	244.88	248.2	185.93	462.3	108.01	159.08	187.93	0.572485757885252	1	-0.247032205751827	down
hsa-miR-144-5p	229.72	440.37	468.92	698.84	273.33	170.5	122.58	276.05	491.07	298.59	719.87	183.62	215.33	280.4	0.996855237352203	1	-0.00213914493452403	down
hsa-miR-145-3p	0	2.75	0	5.57	0	0	0	1.48	3.56	0.79	0	0	3.21	0	1	1	0.0732218246745025	up
hsa-miR-145-5p	36.55	55.85	56.27	27.84	88.43	29.4	0	48.98	29.36	43.33	33.02	37.8	49.81	23.86	0.977414224714043	1	-0.054339164866345	down
hsa-miR-1468-5p	0	2.75	0	2.78	0	0	21.63	7.42	4.45	2.36	0	5.4	1.61	0	0.883045590453457	1	-0.0600163830963782	down
hsa-miR-1469	193.17	11.9	79.72	64.04	0	38.21	0	56.4	7.12	40.97	376.45	21.6	1.61	2.98	0.730219627977697	1	0.292333930067653	up
hsa-miR-146a-3p	0	15.56	2.34	0	0	8.82	0	4.45	6.23	11.82	6.6	0	3.21	0	0.889333356805053	1	0.0804890440607717	up
hsa-miR-146a-5p	1435.72	6447.16	1512.27	1456.14	1061.16	3186.51	540.8	2180.21	6458.6	9128.65	2932.32	1004.52	3300.59	933.67	0.144012460395412	1	0.771987080820085	up
hsa-miR-146b-3p	0	4.58	16.41	0	32.16	11.76	0	14.84	8.01	12.61	6.6	10.8	19.28	0	0.764899847746573	1	0.341991338002906	up
hsa-miR-146b-5p	208.83	275.57	239.15	141.99	209.02	208.71	115.37	356.2	378.09	421.49	211.34	178.22	220.15	176	0.15632680353811	1	0.501903441209818	up
hsa-miR-147a	5.22	0	0	0	0	0	0	0	0	0	0	0	0	0	1	1	-1.49128105652176	down
hsa-miR-147b-3p	5.22	0	0	0	0	0	0	0	0	0	0	0	0	0	0.999999999999992	1	-1.49267249452683	down
hsa-miR-148a-3p	976.29	1448.37	982.39	868.67	5072.67	970.06	612.91	3081.09	1327.31	822.5	534.95	1506.78	1083.06	683.1	0.609116239952038	1	-0.271186589332599	down
hsa-miR-148a-5p	0	10.07	2.34	0	0	5.88	0	10.39	6.23	5.51	0	0	1.61	0	0.861636284798118	1	0.272859376409006	up
hsa-miR-148b-3p	271.48	907.29	194.6	339.67	329.6	676.1	93.74	197.39	638.74	952.49	581.18	183.62	396.91	184.94	0.710843403006751	1	0.174317072522184	up
hsa-miR-148b-5p	20.88	14.65	2.34	0	0	20.58	0	11.87	9.79	14.97	0	0	3.21	23.86	0.763870486720437	1	0.298025242472165	up
hsa-miR-149-3p	0	0	0	0	0	0	0	0	0.89	0	6.6	0	0	0	0.528312385532733	1	1.63970622362337	up
hsa-miR-149-5p	0	0.92	0	2.78	8.04	2.94	0	1.48	0	0.79	0	0	1.61	0	0.418445093753602	1	-0.968575794193012	down
hsa-miR-150-3p	26.1	15.56	37.51	2.78	32.16	41.15	14.42	16.33	11.56	14.97	39.63	21.6	46.6	14.91	1	1	-0.0145160044249827	down
hsa-miR-150-5p	10358.1	7701.43	11244.73	4532.69	5265.61	5491.15	4708.58	7637.42	3360.08	3899	5679.72	2349.28	8206.48	8659.6	0.562218617668845	1	-0.232184973117608	down
hsa-miR-151a-3p	1362.63	2473.76	677.59	687.7	731.56	1995.98	259.58	786.6	1980.28	3014.26	911.4	631.88	1581.2	680.12	0.511226874683591	1	0.304328014853833	up
hsa-miR-151a-5p	172.29	189.51	135.99	75.17	144.7	264.56	144.21	109.83	150.34	267.08	132.09	162.02	253.89	199.86	0.580332728255178	1	0.230964709290103	up
hsa-miR-151b	104.42	114.44	86.75	41.76	64.31	161.68	115.37	72.72	88.96	130.78	59.44	91.81	117.3	86.51	0.887967113451304	1	-0.0481507636375341	down
hsa-miR-152-3p	109.64	112.61	44.55	86.31	104.51	38.21	21.63	63.82	103.2	140.23	79.25	27	64.28	77.56	0.7444614639605	1	0.161708932107052	up
hsa-miR-152-5p	0	0	2.34	0	0	0	0	0	0	0	0	0	0	0	0.999999999999985	1	-1.29692862806491	down
hsa-miR-1537-3p	0	0.92	0	2.78	0	0	0	1.48	1.78	1.58	0	0	0	0	1	1	0.478536269305483	up
hsa-miR-1538	0	0.92	0	2.78	0	0	0	1.48	0	1.58	0	0	1.61	0	1	1	0.294324196024429	up
hsa-miR-154-3p	0	0.92	0	0	0	0	0	2.97	0	0	0	0	0	0	0.999999999999996	1	0.442608822574532	up
hsa-miR-154-5p	0	7.32	0	0	0	0	0	0	7.12	3.94	0	0	1.61	0	0.797458425059976	1	0.423946901639441	up
hsa-miR-155-5p	1378.29	1037.3	1627.16	662.64	1784.68	1493.31	1182.55	920.17	945.66	976.92	918	1193.54	948.08	1813.65	0.603487318540713	1	-0.201861463976825	down
hsa-miR-1587	0	0	0	0	0	2.94	0	0	0	0	0	0	0	0	0.999999999999985	1	-1.2973462368106	down
hsa-miR-15a-3p	0	0.92	0	2.78	0	0	0	0	0	0.79	0	0	0	0	0.999999999999985	1	-1.01084827427455	down
hsa-miR-15a-5p	798.78	1010.74	722.14	1074.7	313.52	293.96	872.49	578.82	772.19	683.84	957.63	237.63	414.58	244.6	0.239191541772224	1	-0.498253846902972	down
hsa-miR-15b-3p	46.99	33.87	28.14	44.55	0	14.7	14.42	34.14	33.81	54.36	13.21	0	14.46	0	0.699016419862944	1	-0.233550345092732	down
hsa-miR-15b-5p	746.58	975.95	550.98	760.09	273.33	414.48	627.33	693.1	854.03	868.98	812.33	216.03	535.1	274.43	0.803215034033041	1	-0.0963365104279884	down
hsa-miR-16-1-3p	0	0.92	0	0	0	0	0	0	0.89	0	0	0	0	0	1	1	-0.337747382129855	down
hsa-miR-16-2-3p	26.1	21.97	23.45	11.14	16.08	0	0	16.33	11.56	7.88	0	21.6	12.86	0	0.694178182183289	1	-0.386097049959493	down
hsa-miR-16-5p	187401.13	208375.45	180731.56	261180.67	128609.56	86244.5	192366.76	111273.87	146244.67	155392.74	155353.46	75144.6	105570.67	96565.1	0.0825517124575222	1	-0.6211330097287	down
hsa-miR-17-3p	10.44	9.16	7.03	5.57	0	2.94	0	7.42	10.68	19.7	0	0	6.43	11.93	0.302246346095965	1	0.744997312881392	up
hsa-miR-17-5p	172.29	197.75	180.53	172.62	136.66	276.32	50.47	126.15	206.39	219.81	138.69	172.82	229.79	140.2	0.723928036662346	1	0.122477251890306	up
hsa-miR-181a-2-3p	46.99	35.71	7.03	30.63	32.16	20.58	0	17.81	26.69	54.36	26.42	0	35.35	32.81	0.686783619319584	1	0.270612655440486	up
hsa-miR-181a-3p	10.44	17.4	11.72	16.71	0	41.15	7.21	13.36	8.9	33.09	33.02	10.8	16.07	5.97	0.809423593394293	1	0.109315876492607	up
hsa-miR-181a-5p	971.07	1175.54	834.68	604.17	289.41	523.25	403.8	642.64	805.1	1206.18	944.42	302.44	438.69	542.9	0.904252300177157	1	0.0452292214688249	up
hsa-miR-181b-2-3p	0	0	2.34	0	0	0	0	1.48	0.89	0	0	0	0	0	1	1	0.230002609145875	up
hsa-miR-181b-3p	0	0	2.34	0	0	0	0	1.48	0	0	0	0	0	0	1	1	-0.339359202673821	down
hsa-miR-181b-5p	308.03	277.41	286.04	119.72	64.31	194.01	129.79	221.14	210.84	323.01	264.17	205.22	110.88	131.25	0.740475841769607	1	0.123861375615207	up
hsa-miR-181c-3p	0	9.16	0	0	0	5.88	0	2.97	9.79	13.39	6.6	0	0	0	0.448086436269707	1	0.795340688641719	up
hsa-miR-181c-5p	0	6.41	4.69	5.57	0	5.88	0	1.48	3.56	9.45	6.6	0	3.21	0	0.999999999999998	1	-0.0501292149663044	down
hsa-miR-181d-3p	0	0	2.34	5.57	0	0	0	0	1.78	0	0	0	0	0	0.669839403072479	1	-1.2473514602394	down
hsa-miR-181d-5p	297.59	269.17	281.35	116.94	64.31	176.38	129.79	218.17	206.39	310.41	257.57	199.82	107.66	128.27	0.727064106568661	1	0.129567976562071	up
hsa-miR-182-3p	0	0.92	0	0	0	0	0	0	0	0	0	0	0	0	1	1	-1.29361790095556	down
hsa-miR-182-5p	751.8	284.73	1031.63	545.7	434.11	223.41	584.07	510.55	479.5	290.71	270.78	486.06	417.8	650.29	0.531539136784118	1	-0.272036739286539	down
hsa-miR-1827	41.77	35.71	35.17	116.94	8.04	26.46	7.21	17.81	40.03	12.61	26.42	27	25.71	26.85	0.285439639329846	1	-0.64405609030622	down
hsa-miR-183-3p	0	0.92	4.69	0	8.04	0	0	1.48	0	0	0	0	1.61	0	0.44671049144094	1	-1.28957151211147	down
hsa-miR-183-5p	271.48	92.47	361.07	192.11	313.52	64.67	158.64	221.14	192.16	82.72	59.44	81.01	86.77	173.01	0.165141618458016	1	-0.658884047636804	down
hsa-miR-184	5.22	0.92	7.03	11.14	0	2.94	0	0	3.56	0	33.02	0	0	0	1	1	-0.284316927484051	down
hsa-miR-1843	20.88	35.71	9.38	19.49	0	64.67	7.21	11.87	50.71	78	26.42	27	12.86	0	0.561620616279491	1	0.377033862275618	up
hsa-miR-185-3p	26.1	62.26	23.45	16.71	48.23	44.09	36.05	22.26	47.15	120.54	19.81	27	35.35	11.93	0.806603362517592	1	0.201533008260856	up
hsa-miR-185-5p	569.07	1463.93	1010.52	918.79	353.72	687.86	295.64	945.4	1494.55	1656.03	878.37	437.45	555.99	417.62	0.482226914889058	1	0.287181768173954	up
hsa-miR-186-3p	0	0.92	2.34	0	0	0	0	0	2.67	0.79	0	0	0	0	1	1	0.203204827478643	up
hsa-miR-186-5p	287.14	548.4	262.6	289.56	136.66	405.66	129.79	262.69	498.18	649.96	336.82	172.82	183.19	101.42	0.798024028301107	1	0.105668666370387	up
hsa-miR-187-3p	15.66	2.75	0	2.78	8.04	0	0	0	0	2.36	0	0	0	0	0.0807635924285151	1	-2.20621893673652	down
hsa-miR-187-5p	0	0	0	0	0	0	0	0	0.89	0	0	0	0	0	1	1	0.955870518825706	up
hsa-miR-188-5p	0	0.92	0	11.14	0	0	0	1.48	2.67	0.79	0	0	0	0	0.581555495387037	1	-0.934417853475305	down
hsa-miR-18a-3p	0	35.71	9.38	11.14	16.08	11.76	0	16.33	19.57	21.27	6.6	0	6.43	0	0.836669427895319	1	-0.214065399708415	down
hsa-miR-18a-5p	46.99	137.33	60.96	64.04	40.2	82.31	50.47	56.4	96.08	144.17	79.25	21.6	89.99	32.81	0.855249322496764	1	0.100068799618573	up
hsa-miR-18b-3p	0	0	2.34	0	0	0	0	0	0	0	0	0	0	0	0.999999999999985	1	-1.29692862806491	down
hsa-miR-18b-5p	46.99	137.33	60.96	64.04	40.2	82.31	50.47	56.4	96.08	144.17	79.25	21.6	89.99	32.81	0.855286786989925	1	0.100061361574081	up
hsa-miR-1908-3p	0	2.75	0	0	0	0	0	0	0	0.79	0	0	0	0	0.504748609296732	1	-1.3913503038671	down
hsa-miR-1908-5p	36.55	75.07	25.79	11.14	32.16	44.09	0	19.29	42.7	55.15	39.63	64.81	72.31	47.73	0.173049067581829	1	0.66672337916331	up
hsa-miR-1909-5p	5.22	0	0	0	0	0	0	0	0	0	0	0	0	0	1	1	-1.49251602817235	down
hsa-miR-190a-5p	193.17	195.01	196.95	303.48	144.7	152.86	137	124.67	239.31	123.69	323.61	102.61	155.87	193.89	0.78670865774097	1	-0.104611163193384	down
hsa-miR-190b-5p	46.99	24.72	21.1	19.49	24.12	8.82	28.84	8.9	40.03	21.27	6.6	21.6	20.89	2.98	0.425975291318081	1	-0.379272111601563	down
hsa-miR-191-3p	0	28.38	4.69	2.78	0	26.46	0	22.26	29.36	27.57	26.42	10.8	20.89	5.97	0.0783928193982793	1	0.993501262933724	up
hsa-miR-191-5p	4145.33	3514.72	4100.71	2541.98	2170.56	6334.81	987.86	3082.57	4497.89	7078.7	2727.58	1712.01	5907	1971.75	0.549066993654646	1	0.245243023250335	up
hsa-miR-1911-5p	0	0.92	0	0	0	0	0	0	0	0	6.6	0	0	0	0.999999999999995	1	0.0180695206789939	up
hsa-miR-1913	0	0	0	0	0	0	0	0	0	0	6.6	0	0	0	1	1	1.38129945342666	up
hsa-miR-1914-5p	0	0	0	0	0	2.94	0	1.48	3.56	2.36	0	0	3.21	0	0.41315276264084	1	1.88627708139036	up
hsa-miR-1915-3p	0	0.92	0	2.78	0	0	0	0	0	0.79	0	0	0	0	0.999999999999985	1	-1.01084827427455	down
hsa-miR-192-3p	0	0.92	0	0	0	0	0	5.94	3.56	0	0	0	0	0	0.187575609969383	1	1.88265799412162	up
hsa-miR-192-5p	255.82	390.02	736.21	219.95	96.47	123.46	209.11	2742.7	773.08	168.6	217.94	469.86	231.39	295.32	0.0326853981417721	1	1.31947019115483	up
hsa-miR-193a-5p	130.52	130.92	196.95	52.9	257.25	164.62	28.84	422.98	107.64	38.6	66.04	405.05	131.77	92.47	0.358482312983193	1	0.538087691539699	up
hsa-miR-193b-3p	0	4.58	0	0	0	0	0	20.78	1.78	0.79	0	0	4.82	0	0.156766799186118	1	1.90944024708583	up
hsa-miR-193b-5p	5.22	27.47	46.89	8.35	8.04	0	28.84	145.45	20.46	1.58	39.63	140.42	14.46	8.95	0.0743800028999653	1	1.57846916211031	up
hsa-miR-194-3p	0	0	0	0	0	0	0	7.42	0	0	0	0	0	0	0.394202374092175	1	2.62022157451087	up
hsa-miR-194-5p	130.52	170.29	185.22	133.64	40.2	11.76	129.79	761.37	256.21	77.21	52.83	118.81	69.1	101.42	0.192214716326733	1	0.840557863368275	up
hsa-miR-195-3p	5.22	1.83	2.34	0	0	5.88	0	2.97	1.78	0	0	0	1.61	0	0.499820864249557	1	-0.812658786402043	down
hsa-miR-195-5p	78.31	128.17	60.96	94.66	257.25	32.34	43.26	57.88	70.28	46.48	85.86	43.21	72.31	193.89	0.687899689952925	1	-0.208435396271185	down
hsa-miR-196a-5p	67.87	55.85	150.05	77.96	586.85	94.07	237.95	57.88	80.95	75.63	112.27	145.82	73.92	41.76	0.0364612697057486	1	-1.22756296192358	down
hsa-miR-196b-5p	67.87	55.85	152.4	77.96	586.85	94.07	237.95	57.88	80.95	75.63	112.27	145.82	73.92	41.76	0.0359357895143898	1	-1.22985630162182	down
hsa-miR-197-3p	208.83	387.27	358.72	108.58	96.47	332.17	57.69	237.46	280.23	473.49	171.71	156.62	364.77	196.88	0.376580847411299	1	0.372977361887848	up
hsa-miR-197-5p	0	0.92	2.34	2.78	0	0	0	0	0	0.79	0	0	1.61	11.93	0.441534116022589	1	0.889667844528395	up
hsa-miR-1972	0	0	0	0	0	0	0	1.48	0	0	0	0	0	2.98	0.505500726408725	1	1.57418243880662	up
hsa-miR-1976	0	1.83	2.34	0	0	0	0	0	0	0.79	0	0	1.61	0	1	1	-0.843462108418914	down
hsa-miR-199a-5p	26.1	120.85	35.17	30.63	120.59	76.43	21.63	37.1	91.63	186.72	112.27	37.8	62.67	47.73	0.426112999710289	1	0.419748418384023	up
hsa-miR-199b-3p	2673.06	5231.34	1685.77	1834.79	4984.24	4647.48	1240.24	1558.35	5177.56	6974.71	2991.76	2419.49	2291.45	1431.83	0.935169910355199	1	0.0362092766613026	up
hsa-miR-199b-5p	0	5.49	23.45	2.78	48.23	5.88	0	2.97	10.68	7.88	6.6	5.4	12.86	0	0.395833571210677	1	-0.703429831484692	down
hsa-miR-19a-3p	182.73	496.22	269.63	328.54	176.86	141.1	122.58	172.16	322.93	381.31	310.4	70.21	192.83	77.56	0.640315874966936	1	-0.200364550377551	down
hsa-miR-19a-5p	0	0.92	0	0	0	0	0	0	0	0	0	0	0	0	1	1	-1.29361790095556	down
hsa-miR-19b-1-5p	0	2.75	0	0	0	0	0	0	0.89	2.36	0	0	3.21	0	0.658124291994793	1	0.516651693564607	up
hsa-miR-19b-3p	182.73	490.72	264.94	328.54	176.86	135.22	122.58	172.16	322.04	377.37	310.4	70.21	192.83	74.57	0.647596407177605	1	-0.195927833547781	down
hsa-miR-200a-3p	78.31	38.45	37.51	36.19	868.22	23.52	0	68.27	112.09	15.76	13.21	54.01	22.5	226.71	0.268415747496628	1	-1.00550049978438	down
hsa-miR-200b-3p	57.43	16.48	4.69	0	707.44	5.88	21.63	25.23	68.5	11.03	6.6	43.21	16.07	107.39	0.143561570830913	1	-1.51693883531302	down
hsa-miR-200b-5p	10.44	0	9.38	0	0	0	0	1.48	1.78	0	0	0	0	2.98	0.422386723886904	1	-1.26488647990242	down
hsa-miR-200c-3p	114.86	95.22	44.55	19.49	2299.18	97.01	28.84	62.33	136.11	89.03	26.42	156.62	61.06	387.79	0.097415285319584	1	-1.49329977957324	down
hsa-miR-200c-5p	0	0	0	0	8.04	0	0	0	0	0	6.6	0	0	0	1	1	-0.446449550845822	down
hsa-miR-202-3p	0	0	0	0	8.04	0	0	0	0	0	0	0	0	0	0.593356825395437	1	-1.94893272953904	down
hsa-miR-202-5p	0	0	0	2.78	0	0	0	0	0	0	0	0	0	0	0.999999999999985	1	-1.2974114056437	down
hsa-miR-203a-3p	757.02	58.59	560.36	462.18	3215.64	199.89	591.28	37.1	40.92	25.21	389.65	545.47	331.02	41.76	0.00980741176010687	1	-2.1025940998338	down
hsa-miR-203b-3p	0	0	0	0	8.04	0	0	0	0	0	0	0	0	0	0.593204607464428	1	-1.94813840870814	down
hsa-miR-204-3p	0	0.92	2.34	2.78	0	2.94	0	4.45	2.67	0.79	0	16.2	0	0	0.373066479363331	1	0.905607163815537	up
hsa-miR-204-5p	78.31	23.8	32.82	75.17	0	8.82	36.05	46.01	35.58	27.57	26.42	21.6	22.5	44.74	0.842306346165409	1	-0.136205644723664	down
hsa-miR-205-3p	0	0	0	0	0	0	0	0	0	0	6.6	0	0	0	1	1	1.38319100770001	up
hsa-miR-205-5p	88.75	18.31	18.76	38.98	707.44	47.03	86.53	10.39	3.56	3.15	26.42	43.21	17.68	0	0.000419630433285965	0.595875215266071	-3.4175370209685	down
hsa-miR-206	5.22	7.32	7.03	0	0	5.88	7.21	4.45	1.78	1.58	19.81	27	4.82	11.93	0.288251563640042	1	0.852861773955526	up
hsa-miR-208b-3p	0	0	0	0	0	0	0	2.97	0	0	0	0	0	0	0.999999999999992	1	1.63318050797264	up
hsa-miR-20a-3p	5.22	4.58	0	8.35	0	5.88	0	2.97	4.45	7.09	0	0	0	0	0.696785710429644	1	-0.384611455289132	down
hsa-miR-20a-5p	595.17	1616.83	719.79	1083.06	522.54	620.25	310.06	436.34	1394.03	1568.58	865.17	291.63	531.89	438.5	0.975796646541847	1	0.0131129142036799	up
hsa-miR-20b-3p	0	0	0	2.78	0	0	0	0	0	0.79	0	0	0	0	0.999999999999985	1	-0.341542830205656	down
hsa-miR-20b-5p	120.08	106.2	138.33	178.19	176.86	55.85	86.53	74.21	198.38	167.81	118.88	43.21	73.92	59.66	0.499423728974576	1	-0.259792913828253	down
hsa-miR-21-3p	0	8.24	0	2.78	0	2.94	0	2.97	9.79	3.15	0	0	3.21	5.97	0.5697984018016	1	0.543927550887312	up
hsa-miR-21-5p	4317.61	7375.51	6060.8	4106.7	3062.9	3054.23	1651.25	5567.03	6962.13	8800.13	4418.29	1771.41	2722.1	2016.5	0.729144738922443	1	0.13963785138588	up
hsa-miR-210-3p	0	13.73	16.41	5.57	0	5.88	7.21	35.62	21.35	11.82	0	10.8	0	0	0.482629009746122	1	0.654593295544436	up
hsa-miR-210-5p	0	0	2.34	2.78	0	0	0	1.48	0	1.58	0	0	0	0	0.999999999999999	1	-0.152854464659465	down
hsa-miR-211-3p	0	0	0	0	0	0	0	1.48	0	0	0	0	0	0	0.999999999999985	1	0.957569425391087	up
hsa-miR-211-5p	0	0.92	0	0	0	0	0	1.48	0	0.79	0	0	0	0	0.999999999999985	1	0.233311397665113	up
hsa-miR-2110	46.99	41.2	49.24	52.9	8.04	64.67	21.63	43.04	55.16	62.24	52.83	59.41	49.81	29.83	0.432557542517757	1	0.291667712152254	up
hsa-miR-2115-3p	0	0	2.34	0	0	0	0	0	0	0.79	0	0	0	0	0.999999999999985	1	-0.341060052626862	down
hsa-miR-2116-3p	5.22	1.83	0	2.78	0	0	0	2.97	0	3.94	0	0	6.43	0	0.587400497288666	1	0.70741269891687	up
hsa-miR-2116-5p	0	0	2.34	0	0	0	0	0	0	0	0	0	0	0	0.999999999999985	1	-1.29692862806491	down
hsa-miR-2117	0	0	0	8.35	0	0	0	1.48	0	0	6.6	0	0	0	0.999999999999994	1	-0.795683158710098	down
hsa-miR-212-5p	0	0	0	0	0	0	0	1.48	0.89	0.79	0	0	0	0	0.999999999999985	1	1.93366472371493	up
hsa-miR-214-3p	10.44	9.16	28.14	2.78	24.12	2.94	28.84	38.59	16.9	3.94	6.6	0	1.61	0	0.424471349961462	1	-0.578656673436871	down
hsa-miR-214-5p	0	1.83	0	2.78	0	0	0	4.45	0.89	0	0	0	0	0	1	1	0.0336972945832001	up
hsa-miR-215-5p	62.65	83.31	161.78	75.17	16.08	29.4	28.84	376.97	122.77	47.27	26.42	43.21	33.75	41.76	0.285217596824819	1	0.650834104860978	up
hsa-miR-216a-3p	0	0	0	0	0	0	0	0	0	0	0	0	1.61	0	0.999999999999985	1	0.957734445007199	up
hsa-miR-216a-5p	0	1.83	4.69	0	0	0	0	0	0	0	0	0	0	0	0.283036914164243	1	-2.6595104018416	down
hsa-miR-216b-5p	0	0	0	0	0	0	0	0	0.89	0	0	0	0	0	1	1	0.955870518825706	up
hsa-miR-217-5p	0	1.83	0	0	0	0	0	0	0	0	0	16.2	9.64	0	0.115289992297085	1	2.48097175903934	up
hsa-miR-218-2-3p	0	0	0	0	0	0	0	0	1.78	0	0	0	0	0	0.999999999999985	1	1.52523650980344	up
hsa-miR-218-5p	15.66	3.66	14.07	16.71	64.31	2.94	0	2.97	6.23	0.79	6.6	21.6	6.43	0	0.169520742312227	1	-1.41952868743439	down
hsa-miR-219a-1-3p	0	0	0	0	0	0	0	4.45	0	0	0	0	0	0	0.581199739761897	1	2.05713226163463	up
hsa-miR-219a-2-3p	10.44	0	4.69	8.35	0	0	0	0	0	0	0	0	0	0	0.0333786082554323	1	-3.85981976571873	down
hsa-miR-219a-5p	20.88	0.92	2.34	2.78	0	0	0	0	0	0.79	0	0	1.61	0	0.122669197985423	1	-2.37056563759382	down
hsa-miR-219b-5p	0	0.92	0	2.78	0	0	0	0	1.78	0	0	0	0	0	1	1	-0.465440058560845	down
hsa-miR-22-3p	407.22	1031.8	644.77	709.97	273.33	217.53	353.32	865.26	809.55	956.43	416.07	226.83	303.71	155.12	0.972216457767933	1	0.0187016016694002	up
hsa-miR-22-5p	5.22	20.14	14.07	2.78	24.12	14.7	0	16.33	16.9	20.48	13.21	0	4.82	5.97	1	1	0.0355754151416851	up
hsa-miR-221-3p	1185.12	4067.7	1233.26	835.26	586.85	2439.86	353.32	1447.04	4212.33	7270.94	3004.97	739.89	1030.03	322.16	0.175765752646376	1	0.776786653162084	up
hsa-miR-221-5p	15.66	23.8	4.69	13.92	8.04	38.21	0	5.94	21.35	70.12	19.81	0	12.86	8.95	0.541707392269321	1	0.441998897479527	up
hsa-miR-222-3p	234.94	512.7	396.24	161.48	241.17	552.64	173.06	241.92	455.48	914.68	283.99	178.22	414.58	220.74	0.509718672403374	1	0.282608983302105	up
hsa-miR-222-5p	0	0	0	0	0	0	0	0	1.78	0	0	0	0	0	0.999999999999985	1	1.52523650980344	up
hsa-miR-223-3p	8948.48	20163.62	8365.55	4652.41	5128.95	10494.32	3886.56	8127.19	17343.04	22564.41	9166.8	5055.01	11041.07	4197.06	0.388777977236868	1	0.365699036378022	up
hsa-miR-223-5p	130.52	214.23	168.81	61.25	56.27	188.13	36.05	46.01	282.01	381.31	204.73	102.61	204.08	128.27	0.125791244625272	1	0.696737358685588	up
hsa-miR-224-5p	46.99	334.17	126.61	86.31	683.32	226.35	72.11	230.04	217.07	555.42	482.12	372.64	681.33	125.29	0.188972047714763	1	0.748106300698792	up
hsa-miR-2276-3p	0	2.75	2.34	8.35	0	0	0	0	0	2.36	0	0	0	0	0.307934184557179	1	-1.67168780440487	down
hsa-miR-2277-3p	5.22	2.75	2.34	5.57	0	0	0	2.97	0.89	0.79	0	0	0	0	0.350336120291178	1	-1.24738571819097	down
hsa-miR-2277-5p	0	0.92	0	0	0	2.94	0	1.48	0.89	2.36	0	0	0	0	1	1	0.468049203274912	up
hsa-miR-2278	5.22	0.92	4.69	0	0	2.94	0	0	0.89	1.58	0	0	0	0	0.41454049217058	1	-1.3383570340287	down
hsa-miR-2355-3p	0	20.14	0	16.71	0	11.76	0	2.97	16.01	33.09	19.81	0	11.25	2.98	0.392794750036249	1	0.63399673729521	up
hsa-miR-2355-5p	0	0	0	0	0	0	0	1.48	0.89	0.79	0	0	0	0	0.999999999999985	1	1.93366472371493	up
hsa-miR-23a-3p	1660.22	3830.58	1788.93	1701.15	1077.24	1472.73	641.75	2288.55	3108.31	5037.42	2014.32	572.47	1846.34	957.54	0.356195763628507	1	0.404280995770562	up
hsa-miR-23a-5p	5.22	6.41	7.03	8.35	0	35.28	0	4.45	10.68	19.7	0	16.2	4.82	2.98	0.999999999999995	1	-0.0554651761081767	down
hsa-miR-23b-3p	1618.45	3723.46	1730.32	1651.03	1045.08	1393.36	620.12	2230.67	3038.92	4740.41	1941.67	572.47	1754.74	936.66	0.363828079368392	1	0.395226009424935	up
hsa-miR-23b-5p	5.22	10.07	2.34	0	0	5.88	0	14.84	16.9	14.18	6.6	37.8	9.64	0	0.0145720362830341	1	1.7891242050169	up
hsa-miR-23c	261.04	455.02	382.17	345.24	385.88	185.19	201.9	599.6	347.84	316.71	323.61	172.82	300.49	253.55	0.862091482190445	1	0.0714919401857719	up
hsa-miR-24-2-5p	0	0.92	0	0	0	0	0	0	0	0	0	0	0	0	1	1	-1.29361790095556	down
hsa-miR-24-3p	1018.06	2317.21	750.27	662.64	667.25	1231.69	194.69	973.6	2294.32	3230.91	1182.17	626.48	919.15	432.53	0.246021845143758	1	0.54683233301927	up
hsa-miR-2467-5p	0	0.92	0	0	0	0	0	0	0	0	0	0	0	0	1	1	-1.29361790095556	down
hsa-miR-25-3p	3628.47	3457.96	3702.13	4006.47	1109.4	1696.14	1795.46	2908.93	3840.47	3189.16	3797.49	1177.34	1563.52	1115.64	0.656114983226214	1	-0.173651053027923	down
hsa-miR-25-5p	5.22	16.48	37.51	22.27	24.12	44.09	0	25.23	20.46	27.57	39.63	43.21	38.57	20.88	0.296308712412955	1	0.487973897927509	up
hsa-miR-2681-5p	0	0	0	0	0	0	0	1.48	0	0	0	0	0	0	0.999999999999985	1	0.957569425391087	up
hsa-miR-26a-1-3p	0	10.07	2.34	11.14	0	8.82	0	5.94	18.68	24.42	0	0	6.43	0	0.431189837452542	1	0.710540312750547	up
hsa-miR-26a-2-3p	0	1.83	0	2.78	40.2	5.88	0	0	0.89	2.36	0	0	0	0	0.0280427413551016	1	-2.82066370514396	down
hsa-miR-26a-5p	8609.12	10756.56	7104.15	7801.34	4879.74	8565.95	3374.6	5460.17	9758.18	15087.06	8413.91	3580.63	8568.04	6890.69	0.548595200966782	1	0.213763704443498	up
hsa-miR-26b-3p	0	6.41	7.03	8.35	0	2.94	0	5.94	0	6.3	6.6	5.4	6.43	0	0.864157828048972	1	-0.0267178481725139	down
hsa-miR-26b-5p	10211.91	10071.74	8006.83	9650.05	5796.19	7834	5227.75	6024.15	9365.86	11487.43	10302.74	4741.77	7959.02	8143.54	0.88685651835395	1	0.0458560013930153	up
hsa-miR-27a-3p	939.75	1754.15	705.73	896.51	755.68	1064.13	490.33	1117.56	1423.38	1593.79	1221.8	869.5	1206.79	709.95	0.316603240101248	1	0.332093853572089	up
hsa-miR-27a-5p	20.88	14.65	25.79	11.14	0	5.88	64.9	13.36	25.8	14.97	6.6	21.6	6.43	26.85	0.638277497794897	1	-0.299672244168464	down
hsa-miR-27b-3p	960.63	1795.35	729.17	946.63	771.75	1081.77	490.33	1144.28	1457.19	1621.37	1261.43	869.5	1237.32	760.66	0.312931861799692	1	0.333539232460177	up
hsa-miR-27b-5p	5.22	2.75	2.34	0	0	0	0	2.97	1.78	3.15	0	0	6.43	0	0.575010164413346	1	0.627696439379142	up
hsa-miR-28-3p	161.85	308.53	192.26	86.31	136.66	264.56	57.69	212.23	307.81	346.65	204.73	59.41	212.11	164.06	0.380149503334278	1	0.359346111035881	up
hsa-miR-28-5p	5.22	38.45	7.03	13.92	56.27	20.58	0	17.81	21.35	37.82	13.21	0	4.82	0	0.494261276614006	1	-0.479752368402376	down
hsa-miR-2861	5.22	0	0	0	0	0	0	1.48	0	0	0	0	0	0	1	1	-0.446458455836459	down
hsa-miR-296-3p	0	1.83	0	5.57	0	2.94	0	0	4.45	1.58	0	0	1.61	5.97	0.999999999999996	1	0.289793804046109	up
hsa-miR-296-5p	5.22	15.56	0	8.35	40.2	0	0	4.45	3.56	3.15	0	5.4	20.89	5.97	0.637205280091388	1	-0.403552671312068	down
hsa-miR-299-3p	0	0.92	0	0	0	0	0	1.48	0	0	0	0	0	0	0.999999999999985	1	-0.336048475564474	down
hsa-miR-299-5p	0	3.66	0	0	8.04	8.82	0	1.48	0	1.58	0	0	0	0	0.14271937452837	1	-1.79518305272042	down
hsa-miR-29a-3p	1284.32	1232.3	1008.18	857.54	1704.29	464.45	634.54	1709.74	773.08	738.2	620.81	340.24	605.8	933.67	0.465025007633254	1	-0.304493410544683	down
hsa-miR-29a-5p	0	4.58	11.72	0	0	0	21.63	7.42	4.45	4.73	6.6	0	1.61	0	0.615788797876042	1	-0.527999544059387	down
hsa-miR-29b-1-5p	5.22	1.83	2.34	0	0	2.94	0	2.97	0.89	3.94	0	0	8.03	8.95	0.296213560997793	1	1.086531791592	up
hsa-miR-29b-2-5p	5.22	5.49	0	0	0	2.94	0	1.48	0.89	11.03	0	0	1.61	0	1	1	0.332407967662064	up
hsa-miR-29b-3p	532.52	577.7	464.23	456.61	393.92	229.29	302.85	411.11	303.36	319.07	283.99	178.22	216.93	429.55	0.247447794875369	1	-0.419028187161335	down
hsa-miR-29c-3p	1331.31	1285.4	1055.07	916	1704.29	467.39	648.96	1733.48	802.43	762.63	634.01	361.84	621.87	966.49	0.460054970374957	1	-0.305639915909204	down
hsa-miR-29c-5p	15.66	36.62	14.07	19.49	16.08	52.91	21.63	19.29	55.16	35.45	59.44	21.6	27.32	8.95	0.616228527725387	1	0.279162828834274	up
hsa-miR-300	0	0	0	0	0	0	0	0	0	0	6.6	0	0	0	1	1	1.38507420424354	up
hsa-miR-301a-3p	52.21	83.31	23.45	38.98	8.04	32.34	14.42	5.94	36.47	115.81	33.02	27	35.35	17.9	0.788144019413588	1	0.139893206872256	up
hsa-miR-301a-5p	0	0	0	0	40.2	8.82	0	1.48	1.78	0.79	0	0	4.82	0	0.136502175320067	1	-1.86602675246417	down
hsa-miR-301b-3p	0	1.83	0	0	0	0	0	0	1.78	0	0	0	0	0	1	1	-0.437701849518334	down
hsa-miR-301b-5p	0	0	0	0	0	0	0	0	0	0.79	0	0	0	0	1	1	0.955868575438046	up
hsa-miR-302b-3p	0	0	0	0	8.04	0	0	0	0	0	0	0	0	0	0.593027798406596	1	-1.94721473840495	down
hsa-miR-3059-3p	0	0	4.69	5.57	16.08	0	0	0	0	0	6.6	0	0	0	0.267631417827005	1	-2.59288034282961	down
hsa-miR-3064-3p	0	0.92	0	0	0	0	0	0	0	0	0	0	0	0	1	1	-1.29361790095556	down
hsa-miR-3064-5p	0	3.66	2.34	2.78	0	0	0	1.48	2.67	0	0	0	12.86	0	0.489313168664426	1	0.69980942841789	up
hsa-miR-3065-3p	0	0.92	2.34	0	0	0	0	0	0.89	0	0	0	0	0	0.999999999999985	1	-1.01036437428292	down
hsa-miR-3065-5p	20.88	5.49	4.69	0	8.04	8.82	0	4.45	9.79	3.94	0	0	6.43	0	0.405475531643875	1	-0.483521358189056	down
hsa-miR-3074-5p	5.22	0	2.34	2.78	0	5.88	0	0	5.34	1.58	0	0	1.61	0	0.763695301608733	1	-0.302664096069205	down
hsa-miR-30a-3p	172.29	142.82	124.26	153.13	16.08	167.56	151.42	84.6	132.55	107.93	158.5	64.81	107.66	137.22	0.577634360385694	1	-0.243639768204522	down
hsa-miR-30a-5p	7779.01	12594.94	6637.58	5944.28	4638.56	9277.33	2516.53	7241.15	10050.87	12479.32	4926.82	3407.81	10478.65	5810.85	0.578942527837606	1	0.210797205584486	up
hsa-miR-30b-3p	0	1.83	0	0	0	0	0	2.97	0	3.94	0	0	6.43	0	0.200215316740557	1	1.74827414192661	up
hsa-miR-30b-5p	73.09	76.9	63.3	55.68	56.27	44.09	50.47	81.63	52.49	92.96	59.44	27	69.1	41.76	0.960849714061677	1	0.0706766919289271	up
hsa-miR-30c-1-3p	0	1.83	0	11.14	0	5.88	0	1.48	6.23	1.58	13.21	10.8	1.61	0	0.63625652554194	1	0.367911746100407	up
hsa-miR-30c-2-3p	0	7.32	14.07	0	0	0	0	11.87	9.79	4.73	0	0	4.82	14.91	0.277023196598552	1	0.938943583142676	up
hsa-miR-30c-5p	537.74	345.15	415	303.48	353.72	461.51	7.21	359.16	268.66	445.92	343.42	75.61	438.69	301.28	0.972926066192987	1	-0.0233283696044688	down
hsa-miR-30d-3p	26.1	12.82	2.34	8.35	8.04	14.7	0	1.48	7.12	10.24	19.81	0	3.21	0	0.301020350813277	1	-0.84488797467177	down
hsa-miR-30d-5p	5826.43	8624.29	4567.29	3811.58	3689.95	7143.19	1586.35	5786.69	7181.86	8832.43	3335.18	2338.48	8604.99	4620.64	0.46143386826224	1	0.289425899158941	up
hsa-miR-30e-3p	167.07	135.5	121.92	153.13	8.04	167.56	137	81.63	129.88	104.78	145.3	64.81	98.02	128.27	0.591954120693262	1	-0.253514898039286	down
hsa-miR-30e-5p	3273.45	5007.95	2879.18	3212.97	1623.9	2704.42	1550.3	2432.52	3666.1	4150.32	2020.92	1458.17	2762.28	2389.37	0.881165885987707	1	-0.0526567354351115	down
hsa-miR-31-5p	10.44	6.41	4.69	0	24.12	2.94	0	4.45	2.67	2.36	0	0	6.43	11.93	0.705273038848795	1	-0.385866659930926	down
hsa-miR-3115	0	0	0	0	0	0	0	0	1.78	1.58	0	0	0	0	0.500296628102316	1	2.24855062170934	up
hsa-miR-3120-3p	0	5.49	0	2.78	0	0	0	0	0.89	6.3	0	0	1.61	0	1	1	0.0293146024996548	up
hsa-miR-3120-5p	0	0	0	0	0	0	0	0	0	0	0	0	1.61	0	0.999999999999985	1	0.957734445007199	up
hsa-miR-3121-3p	0	0.92	0	0	0	0	0	0	0	0	0	0	0	0	1	1	-1.29361790095556	down
hsa-miR-3123	0	0	0	0	0	0	0	0	0.89	0	0	0	0	0	1	1	0.955870518825706	up
hsa-miR-3124-5p	0	1.83	0	0	0	0	0	0	0	3.15	0	21.6	0	0	0.15224865248764	1	2.36345918402063	up
hsa-miR-3127-3p	0	0	0	0	0	0	0	0	0	1.58	0	0	0	2.98	0.509499086460436	1	1.93949633932949	up
hsa-miR-3127-5p	0	2.75	2.34	0	0	0	0	0	0	0.79	0	0	1.61	0	1	1	-1.10182269083504	down
hsa-miR-3128	0	0	0	0	0	0	0	0	0	0.79	0	0	0	0	1	1	0.955868575438046	up
hsa-miR-3130-3p	0	0	0	0	0	0	0	0	0	0.79	0	0	1.61	2.98	0.506204439202103	1	1.97212480605283	up
hsa-miR-3135a	0	0	0	0	0	0	0	0	0.89	0	0	0	0	0	1	1	0.955870518825706	up
hsa-miR-3135b	0	0	0	0	8.04	0	0	0	0	0	0	0	0	0	0.593113099708328	1	-1.94766049955386	down
hsa-miR-3136-5p	0	0	0	0	0	0	0	0	0	1.58	0	0	0	0	0.999999999999985	1	1.52523263710988	up
hsa-miR-3138	10.44	11.9	2.34	2.78	16.08	41.15	0	4.45	10.68	22.06	13.21	16.2	20.89	0	0.9491067750869	1	0.0964280956401676	up
hsa-miR-3139	0	0	0	0	0	0	0	0	0.89	0	0	0	0	0	1	1	0.955870518825706	up
hsa-miR-3140-3p	0	2.75	0	0	0	0	0	0	4.45	3.94	0	0	1.61	0	0.435570599028753	1	1.09462115937244	up
hsa-miR-3140-5p	0	0	0	0	0	0	0	1.48	0	0	0	0	0	0	0.999999999999985	1	0.957569425391087	up
hsa-miR-3141	0	0	0	2.78	0	0	0	0	0.89	0	0	0	0	0	0.999999999999985	1	-0.341540886817996	down
hsa-miR-3143	0	0.92	2.34	0	0	0	0	0	0	0	0	0	0	2.98	1	1	-0.886641806931826	down
hsa-miR-3146	0	1.83	0	0	0	0	0	0	0.89	1.58	0	0	1.61	0	0.999999999999999	1	0.33221490477819	up
hsa-miR-3147	0	0	2.34	2.78	0	0	0	0	0	0	0	10.8	0	0	0.777532299968616	1	0.202780827729726	up
hsa-miR-3149	0	0.92	0	0	0	0	0	0	0	0	0	0	0	0	1	1	-1.29361790095556	down
hsa-miR-3150a-3p	0	0	7.03	0	0	0	0	0	0.89	1.58	0	0	0	0	0.689263213519295	1	-0.853269841756498	down
hsa-miR-3150a-5p	0	0	4.69	0	0	0	0	0	0	0.79	0	0	0	0	0.535570693712732	1	-1.20598475338648	down
hsa-miR-3150b-3p	0	1.83	0	0	0	0	0	1.48	0	0	0	0	0	0	1	1	-1.00536893393069	down
hsa-miR-3151-5p	0	0.92	0	0	0	0	0	0	0	0	0	0	1.61	0	0.999999999999985	1	-0.335883455948363	down
hsa-miR-3154	0	0	0	0	8.04	0	0	0	0	0.79	0	0	3.21	0	1	1	0.230152457201901	up
hsa-miR-3157-3p	0	0	0	0	0	0	0	1.48	0	0	0	0	0	0	0.999999999999985	1	0.957569425391087	up
hsa-miR-3157-5p	0	0.92	4.69	0	0	0	0	0	0	7.88	0	0	0	0	0.999999999999999	1	0.511307363083261	up
hsa-miR-3158-3p	5.22	6.41	0	2.78	0	5.88	0	8.9	12.45	7.09	6.6	0	3.21	0	0.322348497469208	1	0.815750639686919	up
hsa-miR-3161	0	0	0	0	0	2.94	0	0	0	0	0	0	0	0	0.999999999999985	1	-1.2973462368106	down
hsa-miR-3162-3p	0	0.92	9.38	0	0	0	0	0	0	0	0	0	0	0	0.23013517217044	1	-3.0039853783473	down
hsa-miR-3163	0	0	0	2.78	0	5.88	0	1.48	0	0	0	0	0	0	0.669003320921914	1	-1.6506494876598	down
hsa-miR-3168	0	0.92	0	0	0	0	28.84	1.48	0	0	0	43.21	0	2.98	0.82495912105	1	0.578143318774291	up
hsa-miR-3173-3p	0	0	0	0	0	0	0	0	0.89	0	0	0	0	0	1	1	0.955870518825706	up
hsa-miR-3173-5p	10.44	10.07	18.76	5.57	8.04	11.76	28.84	11.87	9.79	10.24	0	32.4	12.86	8.95	0.892855671123405	1	-0.0481471653211906	down
hsa-miR-3174	0	0	0	0	0	0	0	0	0.89	1.58	0	0	4.82	0	0.30424956688956	1	2.69068434261756	up
hsa-miR-3175	5.22	0	0	0	0	0	0	0	0.89	0	0	0	0	0	1	1	-0.511906811501408	down
hsa-miR-3176	0	3.66	0	0	0	0	0	0	0.89	0	0	0	1.61	0	1	1	-0.87935183012075	down
hsa-miR-3177-3p	5.22	2.75	0	0	0	0	0	0	8.9	10.24	6.6	0	1.61	0	0.218658875479245	1	1.6237435013396	up
hsa-miR-3178	0	0	0	2.78	0	0	14.42	8.9	0	0	0	0	0	2.98	0.871062068470597	1	-0.18213186087676	down
hsa-miR-3179	0	0	0	0	0	0	0	0	0	0	0	0	0	2.98	1	1	1.0785301122102	up
hsa-miR-3180-3p	5.22	0	0	0	0	0	0	0	0	0	0	0	0	0	1	1	-1.49257477656036	down
hsa-miR-3180-5p	0	0	0	0	0	0	0	0	2.67	0	0	0	0	0	1	1	1.79002339541434	up
hsa-miR-3185	0	0	0	0	0	0	0	0	0.89	0	0	0	0	0	1	1	0.955870518825706	up
hsa-miR-3186-3p	0	0	2.34	0	0	0	0	0	0	0	0	5.4	0	0	0.999999999999999	1	-0.0410509264466231	down
hsa-miR-3187-3p	0	4.58	4.69	0	0	0	0	7.42	3.56	2.36	0	0	0	0	1	1	0.331404657037086	up
hsa-miR-3187-5p	0	0	0	5.57	0	0	0	1.48	0.89	0.79	0	0	0	0	1	1	-0.331721953595186	down
hsa-miR-3188	0	0	0	0	0	2.94	0	0	0.89	2.36	0	0	0	8.95	0.351838569067337	1	1.6961009920003	up
hsa-miR-3189-3p	0	0	0	0	0	0	0	0	0	0	0	0	1.61	0	0.999999999999985	1	0.957734445007199	up
hsa-miR-3190-3p	0	0	0	0	0	0	0	0	0	0.79	0	0	0	0	1	1	0.955868575438046	up
hsa-miR-3191-3p	0	0	2.34	0	0	0	0	0	0	1.58	0	0	0	0	1	1	0.228304009044971	up
hsa-miR-3191-5p	0	0	0	0	0	0	0	0	0	0.79	0	0	0	0	1	1	0.955868575438046	up
hsa-miR-3192-5p	0	0	0	0	0	0	0	0	0.89	0	0	0	0	0	1	1	0.955870518825706	up
hsa-miR-3193	0	0.92	0	2.78	0	0	0	0	0	0	0	0	0	0	0.999999999999985	1	-1.96671684971259	down
hsa-miR-3194-3p	0	0	0	0	0	0	0	2.97	0	0	0	0	0	0	1	1	1.63318588387854	up
hsa-miR-3195	0	0	2.34	0	0	0	0	0	0	0	0	0	0	0	0.999999999999985	1	-1.29692862806491	down
hsa-miR-3198	0	0	2.34	0	0	2.94	0	0	1.78	2.36	0	10.8	0	0	0.556764158050324	1	0.931192805099065	up
hsa-miR-3199	10.44	0.92	0	0	0	0	0	0	1.78	0	0	0	0	0	0.69699673304437	1	-1.33025615410964	down
hsa-miR-32-3p	0	0	0	0	0	5.88	0	0	0	3.94	0	0	1.61	0	1	1	0.273690627496211	up
hsa-miR-32-5p	46.99	120.85	49.24	94.66	48.23	52.91	43.26	72.72	85.4	98.48	79.25	37.8	40.17	20.88	0.813878119698558	1	-0.0988924232513761	down
hsa-miR-3200-3p	0	1.83	4.69	0	0	0	0	0	0.89	0	0	0	0	0	0.280949675512197	1	-1.76118146292354	down
hsa-miR-3200-5p	0	1.83	0	2.78	0	0	0	1.48	2.67	0.79	19.81	5.4	1.61	0	0.156224926162333	1	1.52452242001627	up
hsa-miR-3202	0	0	2.34	0	0	0	0	0	0	0.79	0	0	0	0	0.999999999999985	1	-0.341060052626862	down
hsa-miR-320a-3p	1613.23	3388.37	3277.76	1108.11	1760.56	4138.94	1117.66	3996.81	3973.02	3959.66	2034.13	3672.44	2995.28	1909.11	0.168594266324321	1	0.534106632943589	up
hsa-miR-320a-5p	0	0	0	0	0	0	0	2.97	0	0	0	0	1.61	0	0.512579230752908	1	2.01489736601715	up
hsa-miR-320b	1608.01	3363.66	3268.38	1091.41	1768.6	4124.24	1117.66	3964.15	3952.56	3931.3	2014.32	3640.04	2955.1	1885.24	0.175193785995311	1	0.526243621906574	up
hsa-miR-320c	167.07	234.38	339.97	86.31	474.31	229.29	115.37	510.55	173.47	176.48	112.27	324.04	210.51	238.64	0.732022738329069	1	0.167704782881223	up
hsa-miR-320d	104.42	130.01	164.12	52.9	321.56	97.01	50.47	342.84	96.97	78.78	59.44	226.83	115.7	176	0.508092052417538	1	0.360692232583265	up
hsa-miR-320e	99.2	134.58	164.12	58.47	305.49	105.83	50.47	345.81	99.64	88.24	72.65	232.23	122.13	173.01	0.434600823902128	1	0.408019921862026	up
hsa-miR-323a-3p	10.44	40.28	2.34	5.57	0	0	0	0	15.12	18.12	0	0	0	0	0.5733102156959	1	-0.680685421347211	down
hsa-miR-323b-3p	0	32.04	4.69	11.14	0	8.82	0	4.45	2.67	7.88	0	0	8.03	0	0.232377090883049	1	-1.13876756845837	down
hsa-miR-324-3p	5.22	37.54	14.07	13.92	0	29.4	0	19.29	29.36	44.91	19.81	0	22.5	0	0.542852366977274	1	0.382898177868803	up
hsa-miR-324-5p	41.77	41.2	16.41	44.55	32.16	20.58	28.84	59.37	61.38	64.6	19.81	5.4	54.63	5.97	0.67615849140986	1	0.321958526364987	up
hsa-miR-326	0	3.66	7.03	0	0	0	0	4.45	4.45	6.3	0	10.8	0	0	0.331206721708349	1	0.841823453906181	up
hsa-miR-328-3p	396.78	447.69	173.5	192.11	233.13	558.52	100.95	173.65	407.44	596.39	217.94	145.82	490.11	128.27	0.841661831902653	1	0.092362508830919	up
hsa-miR-328-5p	0	0	2.34	0	0	0	0	0	0	0	0	0	0	0	0.999999999999985	1	-1.29692862806491	down
hsa-miR-329-3p	5.22	10.07	2.34	0	0	8.82	0	2.97	4.45	4.73	0	0	0	0	0.301731205479061	1	-0.819177429161021	down
hsa-miR-329-5p	0	0	0	0	0	0	0	0	0	1.58	0	0	0	0	0.999999999999985	1	1.52523263710988	up
hsa-miR-330-3p	5.22	10.07	4.69	5.57	0	11.76	0	7.42	2.67	11.82	0	0	4.82	5.97	1	1	-0.0883817482620894	down
hsa-miR-330-5p	0	4.58	2.34	2.78	0	5.88	0	2.97	2.67	7.88	19.81	0	0	5.97	0.309412022239666	1	0.740730894342367	up
hsa-miR-331-3p	10.44	19.23	16.41	5.57	8.04	8.82	14.42	10.39	19.57	22.06	19.81	0	20.89	5.97	0.820075400751326	1	0.292863610736677	up
hsa-miR-331-5p	0	0.92	0	2.78	0	0	0	1.48	1.78	3.15	0	0	0	0	0.649653181614298	1	0.810454309182361	up
hsa-miR-335-3p	31.32	27.47	4.69	13.92	0	14.7	0	10.39	54.27	68.54	39.63	0	30.53	14.91	0.0679416306744046	1	1.20659229511646	up
hsa-miR-335-5p	167.07	292.97	107.85	116.94	16.08	67.61	7.21	37.1	280.23	281.26	125.48	21.6	94.81	86.51	0.582745072109569	1	0.313847758048785	up
hsa-miR-337-3p	0	1.83	2.34	0	0	0	0	0	2.67	1.58	0	0	3.21	0	1	1	0.523920532396482	up
hsa-miR-337-5p	0	19.23	0	2.78	0	11.76	0	4.45	6.23	6.3	0	0	0	5.97	0.688064776574288	1	-0.536300425214539	down
hsa-miR-338-3p	73.09	61.34	39.86	66.82	40.2	23.52	0	8.9	27.58	66.18	79.25	27	41.78	26.85	0.896288638403352	1	-0.136516105941651	down
hsa-miR-338-5p	0	0	0	0	0	0	0	0	0.89	0.79	0	0	0	0	0.999999999999985	1	1.52523457345539	up
hsa-miR-339-3p	31.32	65.92	37.51	25.06	8.04	29.4	36.05	46.01	64.94	71.69	19.81	37.8	75.52	11.93	0.318336427077674	1	0.505368170335736	up
hsa-miR-339-5p	182.73	270.08	211.01	89.09	184.9	346.87	79.32	189.97	296.24	415.19	217.94	48.61	477.25	211.79	0.279592311294756	1	0.490672679133489	up
hsa-miR-33a-5p	0	10.99	0	5.57	0	2.94	14.42	1.48	3.56	9.45	6.6	0	4.82	0	0.672451593967968	1	-0.337014852272018	down
hsa-miR-33b-3p	0	0	0	0	0	0	0	2.97	0	0	0	0	1.61	0	0.512692030465174	1	2.01539706111963	up
hsa-miR-33b-5p	0	0	0	0	0	0	0	0	0	0	0	0	1.61	0	0.999999999999985	1	0.957734445007199	up
hsa-miR-340-3p	5.22	6.41	2.34	11.14	0	5.88	0	2.97	4.45	12.61	0	0	16.07	0	0.796117893130184	1	0.320792402704905	up
hsa-miR-340-5p	41.77	213.32	58.62	33.41	40.2	85.25	0	34.14	97.86	210.35	79.25	27	93.2	41.76	0.51706820259531	1	0.362801827360558	up
hsa-miR-342-3p	5518.4	2636.73	6316.37	1918.32	2845.84	4235.94	2091.1	2760.51	1654.68	1819.11	2232.26	1371.76	3480.56	3576.6	0.201352066872093	1	-0.505322904114215	down
hsa-miR-342-5p	36.55	12.82	35.17	22.27	160.78	61.73	14.42	25.23	11.56	11.03	13.21	37.8	22.5	35.8	0.112561417077292	1	-1.02027693284444	down
hsa-miR-345-5p	0	6.41	25.79	0	0	2.94	0	28.2	8.01	6.3	6.6	0	0	2.98	0.572481478772679	1	0.482116331627559	up
hsa-miR-34a-5p	62.65	123.6	96.13	61.25	305.49	82.31	36.05	381.43	202.83	49.63	125.48	162.02	38.57	26.85	0.552246025288642	1	0.36531221817495	up
hsa-miR-34b-3p	0	0	0	0	0	0	0	0	0.89	0.79	0	0	0	0	0.999999999999985	1	1.52523457345539	up
hsa-miR-34c-5p	0	0	0	0	0	0	0	0	3.56	0.79	0	16.2	0	0	0.0885935950590026	1	3.59315567891838	up
hsa-miR-3605-3p	10.44	10.99	14.07	13.92	0	0	28.84	19.29	9.79	11.03	6.6	5.4	24.1	2.98	1	1	0.114738896253858	up
hsa-miR-3605-5p	20.88	0.92	4.69	0	16.08	0	0	4.45	0	2.36	0	0	3.21	0	0.212576019671588	1	-1.37531474728634	down
hsa-miR-361-3p	224.5	140.08	297.76	133.64	160.78	152.86	50.47	219.65	200.16	183.57	59.44	32.4	199.26	170.03	0.930514729660239	1	-0.0316321241470799	down
hsa-miR-361-5p	245.38	673.83	339.97	144.78	64.31	482.09	57.69	463.05	651.2	820.14	389.65	199.82	306.92	134.23	0.204306708140476	1	0.623200087565885	up
hsa-miR-3611	5.22	0.92	2.34	0	0	0	0	0	0.89	0.79	0	0	0	0	0.643067330407394	1	-0.997301770260548	down
hsa-miR-3613-3p	0	0	0	0	0	8.82	0	0	1.78	4.73	0	0	4.82	0	1	1	0.548523319210027	up
hsa-miR-3613-5p	104.42	83.31	98.47	275.64	32.16	38.21	209.11	34.14	113.87	63.81	184.92	70.21	80.35	83.52	0.288765611552881	1	-0.571619664255225	down
hsa-miR-3614-3p	0	0	0	0	0	0	0	0	0	0	6.6	0	0	0	1	1	1.3840343204536	up
hsa-miR-3614-5p	0	0.92	2.34	2.78	0	0	0	4.45	0.89	0	0	0	0	8.95	0.418693662095631	1	0.892832375519995	up
hsa-miR-3615	167.07	197.75	215.7	153.13	112.55	111.7	36.05	240.43	145.9	133.14	92.46	108.01	151.05	80.54	0.966472431397025	1	0.0103005708126579	up
hsa-miR-3617-5p	5.22	3.66	0	0	0	0	0	0	0	3.94	0	0	9.64	0	0.642410385627272	1	0.706134993097915	up
hsa-miR-362-3p	0	0	0	0	0	0	0	2.97	0	0	0	0	0	0	0.999999999999998	1	1.63307371944143	up
hsa-miR-362-5p	10.44	10.99	14.07	8.35	32.16	17.64	0	14.84	19.57	9.45	6.6	16.2	14.46	2.98	1	1	-0.0015220653666617	down
hsa-miR-3620-3p	0	0.92	0	5.57	0	0	0	0	0	0.79	0	0	0	0	0.535753172571589	1	-1.60050342057336	down
hsa-miR-3620-5p	0	0	0	0	0	0	0	0	0.89	0	0	0	8.03	0	0.246810431032978	1	2.84117800780878	up
hsa-miR-3622a-5p	0	0	0	0	0	0	0	0	0	0	6.6	0	0	0	1	1	1.38262509994782	up
hsa-miR-363-3p	240.16	301.21	246.18	478.88	104.51	79.37	129.79	253.79	257.1	289.14	422.68	59.41	109.27	50.71	0.666982770142059	1	-0.212527686899409	down
hsa-miR-363-5p	0	0.92	0	0	0	0	0	0	0	0	0	10.8	0	0	0.381008573215338	1	1.556901250651	up
hsa-miR-3648	15.66	0	2.34	2.78	16.08	0	0	0	0.89	0	0	0	0	0	0.0129420221756431	1	-3.34496196546478	down
hsa-miR-3651	0	0	0	0	0	5.88	0	0	0	0	0	0	0	0	0.568377443532527	1	-2.21131456582711	down
hsa-miR-3652	0	0	0	2.78	0	0	0	1.48	0	0	0	0	0	0	1	1	-0.344680407847064	down
hsa-miR-3657	0	0	0	0	0	0	0	0	0	0.79	0	0	0	0	1	1	0.955868575438046	up
hsa-miR-365a-5p	0	0	2.34	0	0	0	0	7.42	0	0	0	0	0	0	0.719964482512215	1	1.24567825810228	up
hsa-miR-365b-3p	31.32	29.3	42.2	8.35	8.04	11.76	0	115.76	16.01	6.3	33.02	10.8	14.46	17.9	0.224227644404535	1	0.752371964867507	up
hsa-miR-365b-5p	0	1.83	2.34	0	0	0	0	2.97	0	1.58	0	5.4	0	0	0.723151062104629	1	0.34243088718926	up
hsa-miR-3661	0	0	0	0	0	0	0	0	0	0	19.81	0	0	0	0.240184777986675	1	3.11933268010925	up
hsa-miR-3664-3p	0	1.83	0	0	0	0	0	0	0	0	0	0	0	0	0.999999999999985	1	-1.96293835932178	down
hsa-miR-3665	10.44	0	2.34	0	0	0	0	0	0	0	0	0	0	0	0.20678894446268	1	-2.8331325286404	down
hsa-miR-3667-3p	0	0	2.34	0	0	0	0	0	0	0	0	0	0	0	0.999999999999985	1	-1.29692862806491	down
hsa-miR-3667-5p	0	1.83	0	2.78	0	2.94	0	0	0	0.79	0	0	0	0	0.260217380954922	1	-1.81113867989878	down
hsa-miR-3674	0	0	0	0	0	0	0	0	0	0	0	5.4	0	0	0.58987209385619	1	1.55815081687453	up
hsa-miR-3675-5p	0	2.75	0	0	0	0	0	0	0	2.36	0	0	0	0	1	1	-0.31565389784363	down
hsa-miR-3677-3p	0	0	0	0	0	0	0	0	0.89	0	6.6	0	0	0	0.528534992352395	1	1.64056844700717	up
hsa-miR-3679-3p	0	0	0	0	0	0	0	0	0.89	0	0	0	0	0	1	1	0.955870518825706	up
hsa-miR-3679-5p	0	2.75	0	0	8.04	23.52	0	4.45	11.56	18.91	0	0	9.64	5.97	0.499389226396926	1	0.732621066782518	up
hsa-miR-3680-3p	0	1.83	0	0	0	0	0	1.48	0	0	6.6	0	0	0	1	1	-0.0528682994198664	down
hsa-miR-3680-5p	0	0.92	0	0	0	0	0	0	0	0	0	0	0	0	1	1	-1.29361790095556	down
hsa-miR-3682-3p	0	0.92	0	0	0	0	0	2.97	1.78	0.79	0	0	0	0	0.512389733888818	1	1.25111473119636	up
hsa-miR-3683	0	0	0	0	0	0	0	0	0	0	0	0	3.21	0	1	1	1.68097753097767	up
hsa-miR-3684	0	0.92	0	0	0	0	0	0	0	0.79	0	0	0	0	1	1	-0.337749325517515	down
hsa-miR-3688-3p	0	4.58	0	2.78	0	0	0	0	2.67	4.73	6.6	0	0	0	0.777201575853501	1	0.257960304742161	up
hsa-miR-3688-5p	0	0.92	0	0	0	0	0	0	0	0	0	0	0	0	1	1	-1.29361790095556	down
hsa-miR-3689f	0	0	0	2.78	0	0	0	0	0	0	0	0	0	0	0.999999999999985	1	-1.2974114056437	down
hsa-miR-369-3p	10.44	23.8	9.38	2.78	0	5.88	0	0	8.01	10.24	0	0	0	0	0.214012247808809	1	-1.20389196830564	down
hsa-miR-369-5p	46.99	57.68	18.76	19.49	32.16	5.88	43.26	4.45	22.24	31.51	6.6	0	9.64	0	0.0171333252452392	1	-1.45295958631097	down
hsa-miR-3691-5p	0	0	0	0	8.04	0	0	0	2.67	0	0	0	0	0	1	1	-0.198425536731011	down
hsa-miR-3692-3p	0	0	0	0	0	0	0	0	0.89	0	0	0	0	0	1	1	0.955870518825706	up
hsa-miR-370-3p	15.66	65.92	9.38	13.92	0	76.43	0	2.97	24.91	33.88	6.6	10.8	14.46	2.98	0.314413858026343	1	-0.82119793158063	down
hsa-miR-370-5p	0	0.92	0	0	0	0	0	0	0	1.58	0	0	0	0	0.999999999999985	1	0.231614736154318	up
hsa-miR-371a-5p	0	0	0	0	0	0	0	0	0.89	0	0	0	0	0	1	1	0.955870518825706	up
hsa-miR-371b-3p	0	0	0	0	0	8.82	0	0	0	0	0	0	0	0	0.372608709701728	1	-2.69725778215911	down
hsa-miR-374a-3p	5.22	7.32	9.38	30.63	0	8.82	0	2.97	8.01	16.54	13.21	5.4	19.28	2.98	0.863416490175835	1	0.0582222287547961	up
hsa-miR-374a-5p	151.4	298.46	173.5	141.99	48.23	97.01	14.42	90.53	141.45	290.71	297.19	32.4	99.63	140.2	0.566055905330417	1	0.270441387741024	up
hsa-miR-374b-3p	0	1.83	0	0	0	5.88	0	0	2.67	2.36	0	0	0	0	1	1	-0.237997514693035	down
hsa-miR-374b-5p	46.99	89.72	32.82	16.71	0	61.73	0	23.75	49.82	96.12	19.81	10.8	32.14	5.97	0.959963693608854	1	0.0162017857337275	up
hsa-miR-374c-5p	0	0	0	0	0	0	0	0	0	0.79	0	0	0	0	1	1	0.955868575438046	up
hsa-miR-375-3p	15.66	81.48	89.1	11.14	225.09	11.76	7.21	117.25	17.79	8.67	26.42	43.21	44.99	20.88	0.432697872522939	1	-0.584309018484981	down
hsa-miR-376a-2-5p	0	0	0	0	0	0	0	0	1.78	0.79	0	0	0	0	0.999999999999985	1	1.9319741520042	up
hsa-miR-376a-3p	0	16.48	0	2.78	0	0	0	1.48	3.56	5.51	0	0	3.21	2.98	0.853615660444464	1	-0.323356322598947	down
hsa-miR-376a-5p	0	0	0	0	0	0	0	0	0.89	0	0	0	0	0	1	1	0.955870518825706	up
hsa-miR-376b-3p	0	16.48	0	2.78	0	0	0	1.48	3.56	5.51	0	0	3.21	2.98	0.853587588473181	1	-0.323463801524612	down
hsa-miR-376b-5p	0	0.92	0	2.78	0	0	0	1.48	0	0.79	0	0	0	0	1	1	-0.434783295498221	down
hsa-miR-376c-3p	15.66	34.79	4.69	19.49	0	17.64	0	1.48	7.12	11.82	0	0	0	17.9	0.233935336486686	1	-1.09956926535697	down
hsa-miR-376c-5p	0	0.92	0	2.78	0	0	0	1.48	0	0.79	0	0	0	0	1	1	-0.434793488608871	down
hsa-miR-377-3p	0	10.99	0	0	0	0	0	0	0.89	7.88	0	5.4	0	0	0.848070057614886	1	0.0741283967058568	up
hsa-miR-377-5p	0	1.83	2.34	0	0	0	0	1.48	0	2.36	0	0	0	0	1	1	-0.133127834671438	down
hsa-miR-378a-3p	36.55	194.09	138.33	50.12	80.39	11.76	21.63	295.35	132.55	64.6	13.21	32.4	25.71	8.95	0.834705981221512	1	0.156876992953327	up
hsa-miR-378a-5p	0	3.66	4.69	11.14	0	5.88	7.21	13.36	8.9	5.51	0	0	3.21	0	0.999999999999994	1	0.107270322192804	up
hsa-miR-378b	5.22	1.83	0	2.78	0	0	0	1.48	0	0	0	0	0	0	0.271603001753691	1	-1.76975185711541	down
hsa-miR-378c	36.55	115.36	107.85	38.98	64.31	11.76	21.63	172.16	86.29	37.82	0	32.4	20.89	8.95	0.90164394070037	1	-0.0791548237295677	down
hsa-miR-378d	10.44	6.41	18.76	0	0	0	0	11.87	4.45	4.73	0	0	4.82	0	0.89494143669709	1	-0.265350633549718	down
hsa-miR-378e	5.22	0.92	0	0	0	0	7.21	1.48	0	0	0	0	0	0	0.466659611872861	1	-1.72020134468563	down
hsa-miR-378f	10.44	10.07	18.76	2.78	0	0	0	16.33	8.01	5.51	0	5.4	6.43	0	1	1	0.0391236141953973	up
hsa-miR-378g	10.44	5.49	23.45	0	0	0	0	13.36	4.45	5.51	0	0	4.82	0	0.905347985423565	1	-0.292585042453049	down
hsa-miR-378h	5.22	0	0	0	0	0	0	1.48	0	0	0	0	0	0	1	1	-0.446737052024789	down
hsa-miR-378i	36.55	112.61	105.51	38.98	64.31	11.76	21.63	169.19	85.4	36.24	0	32.4	20.89	8.95	0.899823919228249	1	-0.0826670557249947	down
hsa-miR-379-3p	0	0.92	0	0	0	0	0	0	0	0.79	0	0	0	0	1	1	-0.337749325517515	down
hsa-miR-379-5p	73.09	80.57	21.1	66.82	88.43	97.01	0	4.45	62.27	58.3	26.42	10.8	36.96	0	0.11765121470659	1	-1.05294256221896	down
hsa-miR-380-3p	0	0.92	0	0	0	0	0	0	0	0.79	6.6	0	0	0	0.517876093941221	1	0.407939880060313	up
hsa-miR-381-3p	36.55	83.31	4.69	25.06	48.23	32.34	0	7.42	40.03	57.51	19.81	48.61	12.86	20.88	1	1	-0.0752898268931512	down
hsa-miR-382-3p	5.22	3.66	0	0	0	5.88	0	0	2.67	1.58	0	0	3.21	0	0.763883218524439	1	-0.574204303837561	down
hsa-miR-382-5p	323.69	686.65	91.44	219.95	209.02	584.98	57.69	68.27	273.11	398.64	224.55	367.24	290.85	161.08	0.760164797058622	1	-0.164981199364039	down
hsa-miR-383-5p	0	0.92	0	0	0	0	0	0	0.89	0	0	0	0	0	1	1	-0.337747382129855	down
hsa-miR-3909	0	2.75	0	5.57	0	2.94	0	0	0.89	0	0	0	0	0	0.155143834049509	1	-2.30908967572136	down
hsa-miR-3911	0	0	0	0	0	0	0	0	0	0.79	0	0	0	0	1	1	0.955868575438046	up
hsa-miR-3912-3p	0	0	0	0	0	0	0	1.48	0	0	0	0	0	0	0.999999999999985	1	0.957569425391087	up
hsa-miR-3912-5p	0	0	0	0	0	0	0	0	0.89	0	0	0	0	0	1	1	0.955870518825706	up
hsa-miR-3913-5p	5.22	3.66	4.69	2.78	0	0	0	0	3.56	3.94	0	0	0	5.97	0.999999999999983	1	-0.178392358477606	down
hsa-miR-3917	0	0	2.34	0	0	0	0	0	0	0	0	0	0	0	0.999999999999985	1	-1.29692862806491	down
hsa-miR-3922-5p	5.22	0	0	0	0	0	0	0	0	0	0	0	0	0	0.999999999999997	1	-1.49180599069362	down
hsa-miR-3925-5p	0	0	0	0	0	0	0	0	0	0.79	0	0	0	0	1	1	0.955868575438046	up
hsa-miR-3928-3p	0	0.92	0	0	0	0	0	0	0.89	1.58	0	0	0	0	0.999999999999985	1	0.638354321688773	up
hsa-miR-3934-5p	0	0	0	2.78	0	0	0	4.45	0.89	0	0	0	0	0	0.999999999999995	1	0.829122946454383	up
hsa-miR-3937	5.22	0	0	0	0	0	0	0	0	0	0	0	0	0	1	1	-1.49103999866118	down
hsa-miR-3938	0	0	0	0	0	0	0	0	0	0	0	0	1.61	0	0.999999999999985	1	0.957734445007199	up
hsa-miR-3940-3p	10.44	0	4.69	2.78	0	0	0	4.45	5.34	1.58	0	27	1.61	8.95	0.15982229516914	1	1.48562182368917	up
hsa-miR-3940-5p	0	0	4.69	0	0	2.94	0	0	0	0	6.6	0	1.61	0	1	1	-0.802066968473388	down
hsa-miR-3942-5p	0	1.83	7.03	0	0	5.88	0	0	0	0.79	0	0	0	0	0.101730035091102	1	-2.59456601456183	down
hsa-miR-3960	0	0.92	2.34	0	8.04	0	7.21	0	0	0	13.21	0	0	2.98	0.830973917034508	1	-0.579575234331623	down
hsa-miR-3976	0	0	0	0	0	5.88	0	0	0	0.79	0	10.8	0	8.95	0.325626699912978	1	1.49617629820879	up
hsa-miR-409-3p	193.17	450.44	32.82	208.82	152.74	270.44	0	54.91	216.18	318.29	52.83	81.01	207.29	89.49	0.706160377631685	1	-0.248881377869227	down
hsa-miR-409-5p	5.22	6.41	4.69	2.78	8.04	5.88	0	1.48	4.45	6.3	0	0	6.43	0	0.462257809519121	1	-0.379638383031338	down
hsa-miR-410-3p	0	0	2.34	0	0	0	0	0	0	0	0	0	0	2.98	1	1	-0.263528028619124	down
hsa-miR-411-3p	0	0.92	0	0	0	0	0	0	0	0.79	0	0	0	0	1	1	-0.337749325517515	down
hsa-miR-411-5p	0	16.48	9.38	16.71	0	8.82	7.21	2.97	14.23	21.27	0	5.4	17.68	11.93	0.685326960151515	1	0.320979357688821	up
hsa-miR-412-5p	0	8.24	0	5.57	0	8.82	0	0	2.67	3.15	26.42	5.4	4.82	0	0.570165604959805	1	0.204858124358434	up
hsa-miR-421	10.44	72.33	37.51	19.49	32.16	20.58	57.69	16.33	47.15	55.15	59.44	16.2	20.89	47.73	1	1	0.0183466382014187	up
hsa-miR-423-3p	433.33	1039.13	466.58	314.62	578.82	937.73	151.42	645.6	1465.2	1587.49	713.27	367.24	848.45	316.2	0.154949476071571	1	0.622829782723401	up
hsa-miR-423-5p	6452.93	9259.67	8954.05	5576.76	9261.05	11499.66	6749.21	7551.34	6970.13	10923.34	6729.8	11373.76	10427.23	6869.81	0.759541172478945	1	0.109253023085606	up
hsa-miR-424-3p	0	2.75	2.34	0	0	0	7.21	4.45	1.78	1.58	0	0	6.43	0	0.999999999999998	1	0.520623302563873	up
hsa-miR-424-5p	5.22	18.31	35.17	16.71	0	14.7	28.84	19.29	18.68	27.57	26.42	10.8	11.25	17.9	0.911420894652014	1	0.0938882865526941	up
hsa-miR-425-3p	26.1	91.55	39.86	5.57	0	35.28	21.63	34.14	70.28	126.84	26.42	37.8	24.1	23.86	0.257118167980037	1	0.651692433258724	up
hsa-miR-425-5p	1555.8	1914.37	1589.64	1169.37	619.01	2090.05	475.91	982.5	1753.43	4071.54	1426.53	561.67	2116.3	721.88	0.423416891346	1	0.350894360339431	up
hsa-miR-4259	26.1	0.92	4.69	13.92	0	0	7.21	2.97	0	0	0	0	0	5.97	0.0867465879370492	1	-2.30966598144275	down
hsa-miR-4266	0	0	0	0	0	0	0	0	0	0	6.6	0	0	0	1	1	1.38201274376373	up
hsa-miR-4270	0	0	0	0	0	0	0	1.48	0	0	0	0	0	0	0.999999999999985	1	0.957569425391087	up
hsa-miR-4271	10.44	0	0	0	0	0	0	0	0	0	0	0	0	0	0.38643423030563	1	-2.53315937415434	down
hsa-miR-4281	0	0	0	0	0	0	0	0	0	0	6.6	0	0	0	0.999999999999999	1	1.38140256019209	up
hsa-miR-4286	0	10.07	0	2.78	0	8.82	0	0	3.56	3.94	0	0	3.21	0	0.51109097218708	1	-0.837085534277384	down
hsa-miR-4288	0	0	0	0	0	0	0	0	0	0.79	0	0	0	0	1	1	0.955868575438046	up
hsa-miR-429	0	5.49	2.34	5.57	80.39	0	0	5.94	7.12	2.36	0	0	0	17.9	0.257425054032908	1	-1.22904224824409	down
hsa-miR-4291	0	0	0	0	0	0	0	0	0	0.79	0	0	0	0	1	1	0.955868575438046	up
hsa-miR-4298	0	0	0	0	0	0	0	0	0.89	0	0	0	0	0	1	1	0.955870518825706	up
hsa-miR-4301	0	0	0	0	0	0	0	0	0.89	2.36	0	0	0	0	0.50566714409011	1	2.1921493918425	up
hsa-miR-4306	5.22	20.14	4.69	8.35	24.12	2.94	0	13.36	14.23	6.3	13.21	0	1.61	2.98	0.702053093326463	1	-0.290824780525386	down
hsa-miR-431-5p	78.31	237.12	9.38	97.45	48.23	111.7	0	16.33	80.95	128.42	59.44	10.8	75.52	17.9	0.443441062932661	1	-0.523644188429532	down
hsa-miR-4316	5.22	1.83	0	0	0	0	0	0	0	0	0	0	0	0	0.511789900104724	1	-2.36478215183181	down
hsa-miR-432-3p	0	0	0	0	0	0	0	0	0.89	0	0	0	0	0	1	1	0.955870518825706	up
hsa-miR-432-5p	198.39	440.37	51.58	206.03	353.72	517.37	0	43.04	137.89	243.44	112.27	253.83	165.51	170.03	0.441466688788323	1	-0.501477766506387	down
hsa-miR-4322	0	0	0	0	0	0	0	0	0.89	0	0	0	0	0	1	1	0.955870518825706	up
hsa-miR-4324	0	0	2.34	0	24.12	0	0	0	0.89	0	6.6	0	0	0	0.33214108276649	1	-1.97540318368394	down
hsa-miR-4326	5.22	10.99	11.72	5.57	0	0	0	2.97	4.45	8.67	0	0	14.46	0	1	1	-0.0559915699673525	down
hsa-miR-433-3p	5.22	0.92	0	0	0	8.82	0	4.45	0.89	0.79	0	0	4.82	2.98	1	1	0.154248028625557	up
hsa-miR-4429	62.65	51.27	93.78	33.41	120.59	58.79	21.63	96.47	49.82	33.09	19.81	70.21	51.42	98.44	0.927029962418412	1	0.0606117860136097	up
hsa-miR-4431	0	0	2.34	0	0	0	0	0	0	0	0	0	0	0	0.999999999999985	1	-1.29692862806491	down
hsa-miR-4433a-3p	5.22	0.92	0	0	0	0	0	0	0	0	0	0	0	0	0.514585289115101	1	-1.97341214336421	down
hsa-miR-4433a-5p	5.22	2.75	0	0	0	0	7.21	0	0	5.51	0	0	3.21	0	0.999999999999999	1	-0.11606781527874	down
hsa-miR-4433b-3p	10.44	68.66	23.45	2.78	0	20.58	14.42	2.97	37.36	60.66	66.04	0	40.17	2.98	0.540996553958857	1	0.464129751633623	up
hsa-miR-4433b-5p	704.81	3161.32	335.28	258.93	369.8	2045.95	79.32	246.37	897.62	2528.17	1987.9	583.27	2214.32	444.46	0.469241140325482	1	0.455817221135592	up
hsa-miR-4435	5.22	1.83	0	2.78	0	0	0	0	1.78	0.79	0	37.8	4.82	0	0.156885509611096	1	2.04150592981075	up
hsa-miR-4436b-3p	0	0	0	0	0	2.94	0	1.48	0	0.79	0	0	0	0	1	1	0.224436607176843	up
hsa-miR-4437	0	0	0	0	0	0	0	0	0	0	0	0	0	2.98	0.999999999999995	1	1.07909474875439	up
hsa-miR-4443	0	0	0	0	0	0	0	0	1.78	0	0	0	0	0	0.999999999999985	1	1.52523650980344	up
hsa-miR-4446-3p	0	8.24	0	0	0	17.64	0	4.45	6.23	14.18	19.81	37.8	19.28	0	0.0388185995776318	1	1.70866051627761	up
hsa-miR-4446-5p	0	0	0	0	0	0	0	0	0.89	2.36	0	0	0	0	0.505577067812908	1	2.19298768612382	up
hsa-miR-4449	0	0	0	0	0	2.94	0	1.48	0.89	0.79	0	0	0	0	1	1	0.598688850916084	up
hsa-miR-4450	0	0	0	0	0	0	0	2.97	0	0	6.6	0	0	0	0.304652927038236	1	2.22318124719418	up
hsa-miR-4454	0	0	0	0	0	0	7.21	0	2.67	12.61	0	0	0	0	0.686338364193448	1	1.67743947641012	up
hsa-miR-4462	0	0	0	0	0	0	0	0	0.89	0	0	0	0	0	1	1	0.955870518825706	up
hsa-miR-4463	0	0	0	0	0	2.94	0	0	0	0	0	16.2	0	0	0.3637521902187	1	1.77497282855713	up
hsa-miR-4466	0	0	7.03	2.78	0	0	0	5.94	2.67	0.79	0	0	0	0	1	1	0.0414011104621419	up
hsa-miR-4467	0	4.58	2.34	0	0	0	0	0	4.45	4.73	0	27	1.61	0	0.12075080764953	1	1.69029591089301	up
hsa-miR-4473	0	0	0	0	0	0	0	0	0	0.79	0	0	0	0	1	1	0.955868575438046	up
hsa-miR-4479	0	0	0	5.57	0	0	0	0	0	0	0	0	0	0	0.570852667946377	1	-2.2370523374345	down
hsa-miR-4484	0	0	0	0	16.08	0	0	7.42	8.01	0.79	0	0	0	0	1	1	0.740507327630609	up
hsa-miR-4485-3p	0	0.92	2.34	0	0	2.94	0	0	2.67	0	0	0	0	0	0.999999999999992	1	-0.621225352983605	down
hsa-miR-4488	0	0	0	0	0	2.94	0	0	0.89	0	0	0	0	0	0.999999999999985	1	-0.341475717984894	down
hsa-miR-4489	0	1.83	2.34	0	0	0	0	1.48	0	0	0	0	0	0	1	1	-1.45100565842389	down
hsa-miR-4491	0	0	0	2.78	0	0	0	0	0	0	0	0	0	0	0.999999999999985	1	-1.2974114056437	down
hsa-miR-4492	0	0	7.03	2.78	0	0	0	0	1.78	0	0	0	0	0	0.461318553312796	1	-1.56880006756882	down
hsa-miR-449a	0	1.83	0	0	0	2.94	0	0	0	0	0	0	0	2.98	0.999999999999999	1	-1.24717554328927	down
hsa-miR-449c-5p	0	0	0	0	0	0	0	0	0.89	0.79	0	0	0	0	0.999999999999985	1	1.52523457345539	up
hsa-miR-4500	0	2.75	4.69	11.14	0	2.94	0	0	2.67	3.94	0	0	3.21	0	0.494916110918703	1	-0.827369356283636	down
hsa-miR-4504	0	0	0	0	0	0	0	1.48	0.89	0	0	0	0	0	0.999999999999985	1	1.52693123721078	up
hsa-miR-4507	0	0	0	0	0	2.94	0	0	0	0	0	0	0	0	0.999999999999985	1	-1.2973462368106	down
hsa-miR-4508	10.44	1.83	16.41	0	0	2.94	0	2.97	1.78	0.79	0	5.4	4.82	2.98	0.622364753079202	1	-0.730673557163867	down
hsa-miR-4509	0	0	0	0	0	0	7.21	0	0	0	0	0	0	0	0.606852764595147	1	-2.11162112653025	down
hsa-miR-450a-1-3p	0	0	2.34	0	0	0	0	1.48	0	0	0	0	0	0	1	1	-0.339359202673821	down
hsa-miR-450a-2-3p	0	0	0	0	0	0	0	0	0	2.36	0	0	0	0	1	1	1.78931329228113	up
hsa-miR-450a-5p	0	2.75	0	0	0	0	0	0	0	0.79	0	0	0	0	0.504985756210923	1	-1.38816095763266	down
hsa-miR-450b-5p	0	5.49	4.69	2.78	0	2.94	0	1.48	5.34	3.94	0	5.4	0	5.97	0.672572082595366	1	0.111686240927298	up
hsa-miR-4510	0	0	0	0	0	0	0	0	0	0.79	0	0	0	0	1	1	0.955868575438046	up
hsa-miR-4511	0	2.75	0	0	0	2.94	0	0	2.67	0	0	0	0	0	0.999999999999995	1	-0.768329665226368	down
hsa-miR-4514	0	0	0	2.78	0	0	0	0	0	0	0	0	0	0	0.999999999999985	1	-1.2974114056437	down
hsa-miR-4516	20.88	0.92	16.41	0	0	0	7.21	32.65	32.03	0.79	0	21.6	1.61	5.97	0.308999428748413	1	1.17609982496827	up
hsa-miR-451a	6317.19	9563.62	9336.22	9129.41	1824.88	1202.29	2365.11	6254.19	5453.34	4729.38	6254.29	1350.16	2087.37	1276.72	0.268937707015907	1	-0.545168133361309	down
hsa-miR-451b	0	0	0	2.78	0	0	0	0	0	0	0	0	0	0	0.999999999999985	1	-1.2974114056437	down
hsa-miR-452-5p	0	6.41	7.03	2.78	0	0	0	5.94	2.67	5.51	6.6	0	3.21	2.98	0.543445394598742	1	0.309524564791714	up
hsa-miR-4520-5p	0	0	0	0	0	0	0	0	0.89	0	0	0	0	0	1	1	0.955870518825706	up
hsa-miR-4521	0	0.92	0	2.78	0	0	0	0	0.89	0	0	0	0	0	0.999999999999985	1	-1.01084633088689	down
hsa-miR-4526	0	0.92	2.34	0	0	0	0	0	0	0	0	0	0	0	0.999999999999985	1	-1.96623489310863	down
hsa-miR-4530	5.22	0	0	0	0	0	0	0	0	0	0	0	0	0	1	1	-1.49090446588723	down
hsa-miR-4533	0	0	0	0	0	0	0	0	0	0.79	0	0	0	0	1	1	0.955868575438046	up
hsa-miR-4537	5.22	0	0	0	0	0	0	0	0	0	0	0	0	0	0.999999999999997	1	-1.49076931623454	down
hsa-miR-454-3p	344.57	273.74	375.14	392.57	184.9	440.94	281.22	227.07	481.28	689.36	462.3	221.43	396.91	176	0.654970777816075	1	0.172366903633092	up
hsa-miR-454-5p	5.22	19.23	4.69	8.35	8.04	8.82	0	8.9	11.56	26	46.23	5.4	1.61	0	0.36382551098632	1	0.600839288331128	up
hsa-miR-455-3p	0	0.92	2.34	0	0	0	0	1.48	0.89	0	0	0	0	0	1	1	-0.438013395062423	down
hsa-miR-455-5p	5.22	0.92	7.03	0	24.12	0	0	23.75	7.12	0	0	27	0	0	0.528722891435915	1	0.88997882808904	up
hsa-miR-4632-3p	0	0	0	0	0	0	14.42	0	0.89	1.58	0	0	0	0	0.406607030864191	1	-1.41707761939509	down
hsa-miR-4632-5p	0	0	0	2.78	0	0	0	0	0	0	0	0	0	0	0.999999999999985	1	-1.2974114056437	down
hsa-miR-4636	0	0.92	0	0	0	0	0	0	0	0	0	0	0	0	1	1	-1.29361790095556	down
hsa-miR-4640-5p	0	0	0	0	0	0	0	0	0	0	13.21	0	0	0	0.422224069335654	1	2.51439214557649	up
hsa-miR-4642	0	0	0	0	0	2.94	0	0	0.89	0	0	0	0	0	0.999999999999985	1	-0.341475717984894	down
hsa-miR-4644	0	0	0	2.78	0	0	0	0	0	0	0	0	0	0	0.999999999999985	1	-1.2974114056437	down
hsa-miR-4645-3p	0	1.83	0	2.78	0	0	0	0	1.78	1.58	0	0	0	0	1	1	-0.203273539347602	down
hsa-miR-4646-3p	0	0	0	2.78	0	0	0	0	0.89	0.79	13.21	0	1.61	0	0.470720240067804	1	1.39468232734689	up
hsa-miR-4646-5p	0	0	2.34	0	0	0	0	0	0	0.79	0	0	0	0	0.999999999999985	1	-0.341060052626862	down
hsa-miR-4648	5.22	0	0	0	0	0	0	0	0	0	0	0	0	0	1	1	-1.4900304352309	down
hsa-miR-4649-5p	0	0	0	0	0	0	0	0	0	0	0	0	3.21	0	0.999999999999997	1	1.68123027450192	up
hsa-miR-4650-3p	0	0	2.34	0	0	0	0	0	0	0	0	0	0	0	0.999999999999985	1	-1.29692862806491	down
hsa-miR-4651	0	0	0	5.57	0	0	0	0	0	0	0	0	0	0	0.570556887409323	1	-2.23683692275308	down
hsa-miR-4654	0	0	0	0	0	0	0	0	0	0	0	0	1.61	0	0.999999999999985	1	0.957734445007199	up
hsa-miR-4655-5p	0	0	0	0	0	0	0	0	0.89	0	0	0	0	0	1	1	0.955870518825706	up
hsa-miR-4656	0	0	2.34	0	0	0	0	0	0	0	0	0	0	0	0.999999999999985	1	-1.29692862806491	down
hsa-miR-4657	0	0	0	0	0	0	0	0	0	0	6.6	0	0	0	0.999999999999996	1	1.38214606814194	up
hsa-miR-4658	5.22	0	0	0	0	0	0	0	0	0	0	0	0	0	0.999999999999993	1	-1.48929425756805	down
hsa-miR-4659a-3p	0	1.83	0	0	0	0	0	0	2.67	3.15	0	0	0	0	0.657887331205412	1	0.91507059096431	up
hsa-miR-4659a-5p	0	0	0	0	0	0	0	0	0	0.79	0	0	0	0	1	1	0.955868575438046	up
hsa-miR-4659b-3p	0	1.83	0	0	0	2.94	0	0	0.89	3.15	0	0	0	0	1	1	0.00806184231095537	up
hsa-miR-4659b-5p	0	0	0	0	0	0	0	0	0	0.79	0	0	0	0	1	1	0.955868575438046	up
hsa-miR-4660	0	0	0	0	0	0	0	2.97	0	0	0	0	0	0	0.999999999999997	1	1.63302328562709	up
hsa-miR-4661-5p	0	0.92	0	0	0	0	0	0	0	0	0	0	0	0	1	1	-1.29361790095556	down
hsa-miR-4662a-5p	0	2.75	0	0	0	8.82	0	2.97	0.89	2.36	0	0	0	0	0.741222805664126	1	-0.588658882677391	down
hsa-miR-4665-5p	5.22	0.92	0	0	0	0	0	0	0.89	0.79	0	0	0	0	1	1	-0.49948123327004	down
hsa-miR-4668-3p	0	0	2.34	0	0	0	0	0	0	0	0	0	0	0	0.999999999999985	1	-1.29692862806491	down
hsa-miR-4668-5p	10.44	0	2.34	0	0	0	0	0	0	0	0	0	0	0	0.206755352685126	1	-2.83307541046017	down
hsa-miR-4669	0	0	2.34	0	0	5.88	0	0	1.78	4.73	0	0	0	0	1	1	0.0724855107592496	up
hsa-miR-4672	0	0	0	0	0	0	0	1.48	0	0	0	0	0	0	0.999999999999985	1	0.957569425391087	up
hsa-miR-4675	0	0	0	0	0	0	0	0	0	0	6.6	0	0	0	0.999999999999997	1	1.38083784619193	up
hsa-miR-4676-5p	0	0	0	0	0	0	0	0	0	0	6.6	0	0	0	0.999999999999999	1	1.38177259823131	up
hsa-miR-4677-3p	0	0	0	0	0	0	0	0	0.89	0.79	0	0	3.21	0	0.516338867347243	1	2.24736008947712	up
hsa-miR-4677-5p	0	0	0	0	16.08	0	0	0	0	0	0	0	1.61	0	0.56237930275396	1	-1.93079754907306	down
hsa-miR-4680-3p	0	0	0	0	0	0	0	0	0.89	0	0	0	0	0	1	1	0.955870518825706	up
hsa-miR-4681	5.22	0	0	0	0	0	0	0	0	0	0	0	0	0	0.999999999999999	1	-1.4896704501201	down
hsa-miR-4682	0	0	0	0	8.04	0	0	0	0	0	0	0	0	0	0.593198127127465	1	-1.94810457415905	down
hsa-miR-4683	0	1.83	0	0	0	0	0	1.48	0	0	0	0	0	0	1	1	-1.00536893393069	down
hsa-miR-4685-3p	0	7.32	0	2.78	0	2.94	0	1.48	1.78	3.94	0	0	1.61	0	0.76538188917852	1	-0.517265183779643	down
hsa-miR-4685-5p	5.22	0	0	0	0	0	0	0	0	0	0	0	0	0	1	1	-1.48999119106874	down
hsa-miR-4686	0	0.92	0	0	0	0	0	4.45	0	0	0	0	0	0	0.554826309057962	1	1.0081970687993	up
hsa-miR-4687-5p	0	0.92	4.69	0	0	0	0	1.48	0.89	2.36	0	0	3.21	0	1	1	0.453743855039235	up
hsa-miR-4688	0	0	0	0	0	0	0	0	0	0.79	0	0	0	0	1	1	0.955868575438046	up
hsa-miR-4689	0	0	0	0	0	0	0	1.48	0	0	0	0	0	0	0.999999999999985	1	0.957569425391087	up
hsa-miR-4695-5p	0	0	0	0	0	0	0	0	0	0.79	0	0	0	0	1	1	0.955868575438046	up
hsa-miR-4701-3p	0	0	2.34	0	0	0	0	0	0	0.79	0	0	1.61	0	1	1	0.230165494771487	up
hsa-miR-4701-5p	0	0	0	2.78	0	0	0	1.48	0	0	0	0	0	0	1	1	-0.344616102358553	down
hsa-miR-4706	0	0	0	0	0	0	0	0	0.89	0.79	0	0	0	0	0.999999999999985	1	1.52523457345539	up
hsa-miR-4707-5p	0	0.92	0	0	0	0	0	0	1.78	0	0	0	0	0	0.999999999999985	1	0.231618608847883	up
hsa-miR-4708-3p	0	0	0	0	0	0	0	0	0.89	0	0	0	0	14.91	0.123495582963527	1	3.55128335036454	up
hsa-miR-4710	0	0.92	2.34	0	0	5.88	0	1.48	3.56	1.58	0	21.6	1.61	0	0.250356765484096	1	1.24271688050044	up
hsa-miR-4713-3p	0	0	0	0	0	0	0	0	0.89	0	0	0	0	0	1	1	0.955870518825706	up
hsa-miR-4716-3p	5.22	0	2.34	0	0	0	0	0	0	1.58	6.6	0	0	0	1	1	-0.187693617808067	down
hsa-miR-4717-3p	0	0.92	0	0	0	0	0	0	0	0	0	0	0	0	1	1	-1.29361790095556	down
hsa-miR-4720-3p	0	0	0	0	8.04	0	0	0	0	0	0	0	0	0	0.593515628243122	1	-1.94976054251591	down
hsa-miR-4722-5p	0	0	0	0	0	0	0	1.48	0	0	0	0	0	0	0.999999999999985	1	0.957569425391087	up
hsa-miR-4723-3p	5.22	0	0	0	0	0	0	0	0	0	0	0	0	0	0.999999999999995	1	-1.49031171312292	down
hsa-miR-4724-3p	0	0	0	0	0	0	0	0	0	0.79	0	0	0	0	1	1	0.955868575438046	up
hsa-miR-4725-3p	0	0	2.34	0	0	0	0	0	0	0	0	0	0	0	0.999999999999985	1	-1.29692862806491	down
hsa-miR-4726-5p	0	0.92	0	0	0	0	0	0	0.89	0	0	0	0	0	1	1	-0.337747382129855	down
hsa-miR-4728-3p	0	0	0	0	0	0	0	1.48	0	0	6.6	0	1.61	0	0.268446589566071	1	2.07129518150302	up
hsa-miR-4732-3p	120.08	75.07	107.85	100.23	24.12	44.09	28.84	89.05	64.94	39.39	39.63	32.4	49.81	89.49	0.6658718322307	1	-0.217910490700005	down
hsa-miR-4732-5p	104.42	79.65	220.39	125.29	96.47	41.15	79.32	72.72	50.71	55.15	92.46	113.41	102.84	68.61	0.372313629755005	1	-0.404052133977561	down
hsa-miR-4734	0	1.83	0	0	0	0	0	0	0.89	0.79	0	0	0	0	1	1	-0.43770378586639	down
hsa-miR-4737	0	0	0	0	0	2.94	0	0	0	0	0	0	0	2.98	1	1	-0.278999664007785	down
hsa-miR-4738-3p	0	0	0	2.78	0	2.94	0	0	0.89	0	0	0	0	0	0.504380953594347	1	-1.06723062779857	down
hsa-miR-4741	0	0	2.34	0	0	0	0	0	0	0.79	0	0	0	0	0.999999999999985	1	-0.341060052626862	down
hsa-miR-4742-3p	0	5.49	7.03	5.57	0	2.94	0	11.87	2.67	1.58	0	0	0	0	0.850149719577814	1	-0.331034607815107	down
hsa-miR-4742-5p	0	0.92	0	2.78	0	0	0	0	0.89	3.15	0	0	1.61	0	1	1	0.642507929767339	up
hsa-miR-4743-5p	0	0	0	0	0	0	0	1.48	0	0.79	0	0	0	0	0.999999999999985	1	1.52692929862067	up
hsa-miR-4745-3p	0	0	2.34	0	0	0	0	1.48	0	1.58	0	0	0	0	1	1	0.61650603664973	up
hsa-miR-4745-5p	0	0	0	0	0	2.94	0	0	0	0.79	0	0	0	0	0.999999999999985	1	-0.341477661372555	down
hsa-miR-4746-5p	0	0	2.34	0	0	2.94	0	1.48	0	2.36	0	0	0	0	1	1	0.0981375333400438	up
hsa-miR-4747-5p	0	0.92	4.69	0	0	0	0	0	0.89	0	6.6	0	1.61	0	1	1	-0.292771134152181	down
hsa-miR-4748	0	0	0	2.78	0	0	0	1.48	2.67	0	0	0	0	0	1	1	0.78486376158076	up
hsa-miR-4749-5p	5.22	0	0	0	0	0	0	0	0	0	0	0	0	0	1	1	-1.4901365380143	down
hsa-miR-4750-5p	0	2.75	2.34	0	0	0	0	0	0	1.58	0	0	0	0	1	1	-1.15304281230895	down
hsa-miR-4752	0	0	0	0	0	0	0	0	0	0.79	0	0	0	0	1	1	0.955868575438046	up
hsa-miR-4753-5p	0	0	0	2.78	0	0	0	0	0	0	0	0	0	0	0.999999999999985	1	-1.2974114056437	down
hsa-miR-4754	0	0.92	0	0	0	0	0	0	0	0.79	0	0	0	0	1	1	-0.337749325517515	down
hsa-miR-4755-3p	0	0	0	0	0	0	0	0	0	0	0	0	1.61	0	0.999999999999985	1	0.957734445007199	up
hsa-miR-4755-5p	0	0	0	0	0	0	0	0	1.78	0	0	0	0	0	0.999999999999985	1	1.52523650980344	up
hsa-miR-4758-5p	0	0.92	4.69	0	0	0	0	0	0	0	0	0	0	0	0.530564031155641	1	-2.39036386843066	down
hsa-miR-4759	5.22	0	0	0	0	0	0	0	0	0	0	0	0	0	0.999999999999995	1	-1.48996208804409	down
hsa-miR-4762-3p	0	0.92	0	0	0	0	0	0	0.89	0	0	0	0	0	1	1	-0.337747382129855	down
hsa-miR-4763-3p	0	0	0	0	0	0	0	0	2.67	0	0	0	0	0	1	1	1.79001029617181	up
hsa-miR-4766-3p	0	0	0	11.14	0	0	0	0	0	0	0	0	0	0	0.262403508949303	1	-3.08766896038999	down
hsa-miR-4766-5p	5.22	0	0	0	0	0	0	0	0	1.58	0	0	0	0	1	1	-0.065745858526969	down
hsa-miR-4767	0	0	0	0	0	0	0	0	0	0	0	0	3.21	0	0.999999999999999	1	1.68147809693324	up
hsa-miR-4769-5p	0	0	2.34	0	0	0	0	0	0	0	0	0	0	0	0.999999999999985	1	-1.29692862806491	down
hsa-miR-4772-3p	0	4.58	2.34	0	0	14.7	0	2.97	0	0	0	0	0	0	0.123976698635248	1	-2.30085861559564	down
hsa-miR-4772-5p	0	0.92	0	0	0	0	0	0	0	0	0	0	0	0	1	1	-1.29361790095556	down
hsa-miR-4774-5p	0	0	0	0	0	0	0	0	0	0.79	0	0	0	0	1	1	0.955868575438046	up
hsa-miR-4775	0	0	0	2.78	0	0	0	2.97	1.78	1.58	0	0	1.61	0	0.645226335558735	1	1.51175041892865	up
hsa-miR-4777-3p	0	0	0	0	0	0	0	0	0.89	0	0	0	0	0	1	1	0.955870518825706	up
hsa-miR-4778-5p	5.22	0	0	0	0	0	0	0	0	0	0	0	0	0	1	1	-1.4902814841054	down
hsa-miR-4780	0	0	2.34	0	0	0	0	0	0	0	0	0	0	0	0.999999999999985	1	-1.29692862806491	down
hsa-miR-4781-3p	0	2.75	0	0	0	0	0	0	0.89	0	0	0	0	0	0.505219242737058	1	-1.3850333960334	down
hsa-miR-4781-5p	0	0.92	0	0	0	0	0	0	0	0	0	0	0	0	1	1	-1.29361790095556	down
hsa-miR-4784	0	0	0	0	0	0	0	1.48	0	0	0	0	0	0	0.999999999999985	1	0.957569425391087	up
hsa-miR-4785	0	0	0	2.78	0	0	0	0	0.89	3.94	0	0	0	0	0.999999999999994	1	0.922091802841654	up
hsa-miR-4786-3p	0	0	0	0	0	0	0	0	0.89	0	0	0	0	0	1	1	0.955870518825706	up
hsa-miR-4787-3p	0	0.92	0	0	0	0	0	0	0.89	2.36	0	0	0	0	0.508097178964278	1	0.927876138859858	up
hsa-miR-4787-5p	5.22	0	0	0	0	0	0	0	1.78	0	0	0	0	0	1	1	-0.0618956613677558	down
hsa-miR-4789-3p	0	0	0	0	0	0	0	0	0	0	0	0	0	2.98	1	1	1.07965503919017	up
hsa-miR-4793-3p	0	0	0	0	0	0	0	0	0	0	6.6	0	0	0	1	1	1.38270315559555	up
hsa-miR-4793-5p	0	0	2.34	0	0	0	0	0	0	1.58	0	0	0	0	1	1	0.228304009044971	up
hsa-miR-4795-3p	0	0.92	0	0	0	0	0	0	0	0	0	0	0	0	1	1	-1.29361790095556	down
hsa-miR-4796-3p	0	0	0	0	0	0	0	0	0.89	0	0	0	0	0	1	1	0.955870518825706	up
hsa-miR-4797-3p	0	0	0	0	0	0	0	0	0	0	0	0	1.61	0	0.999999999999985	1	0.957734445007199	up
hsa-miR-4799-5p	0	1.83	0	0	0	0	0	0	0.89	1.58	0	0	0	0	1	1	-0.0228955700747161	down
hsa-miR-4800-3p	0	0	2.34	0	0	0	0	1.48	0	0	0	0	1.61	0	1	1	0.235899016119527	up
hsa-miR-4800-5p	5.22	0	0	0	0	0	0	0	0	0	0	0	0	2.98	1	1	-0.336698892425989	down
hsa-miR-483-3p	297.59	270.08	206.33	150.35	48.23	129.34	86.53	468.99	105.86	63.81	158.5	221.43	290.85	536.94	0.117792351031559	1	0.805622554858742	up
hsa-miR-483-5p	527.3	766.3	581.46	219.95	281.37	276.32	331.69	1485.63	268.66	115.02	198.13	1161.14	596.16	865.06	0.142847475252579	1	0.804607520531708	up
hsa-miR-484	370.68	606.08	447.82	409.28	120.59	108.76	173.06	733.17	501.74	414.4	356.63	86.41	421.01	101.42	0.636140818819864	1	0.230589791690675	up
hsa-miR-485-3p	83.53	178.53	11.72	58.47	104.51	194.01	0	8.9	57.82	125.27	26.42	48.61	114.09	44.74	0.528930056272675	1	-0.437274968010488	down
hsa-miR-485-5p	31.32	33.87	4.69	8.35	40.2	35.28	7.21	4.45	13.34	26	0	16.2	12.86	29.83	0.475667829712726	1	-0.455693896046584	down
hsa-miR-486-3p	114.86	113.53	121.92	111.37	136.66	67.61	115.37	127.64	100.53	110.3	145.3	10.8	104.45	41.76	0.402835484532315	1	-0.341193538766812	down
hsa-miR-486-5p	35449.33	33941.43	55588.25	41980.24	20491.67	15720.9	28698.54	41707.48	23667.31	20657.06	30294.02	15381.04	27595.44	20343.94	0.3106100493165	1	-0.378282123988516	down
hsa-miR-487a-3p	0	0.92	0	0	0	0	0	0	0	0	0	0	0	0	1	1	-1.29361790095556	down
hsa-miR-487a-5p	0	0.92	0	0	0	0	0	0	0.89	1.58	0	0	0	0	0.999999999999985	1	0.638354321688773	up
hsa-miR-487b-3p	15.66	20.14	4.69	2.78	0	14.7	0	0	15.12	11.82	0	5.4	11.25	0	0.850107138559969	1	-0.302206658197713	down
hsa-miR-487b-5p	0	1.83	0	0	0	0	0	0	0	0.79	0	0	0	0	0.999999999999985	1	-1.00706978388373	down
hsa-miR-489-3p	0	0	0	0	0	0	0	0	0.89	0	0	0	0	0	1	1	0.955870518825706	up
hsa-miR-490-3p	0	0	0	0	0	0	0	0	0	0	0	0	1.61	0	0.999999999999985	1	0.957734445007199	up
hsa-miR-490-5p	0	0	0	0	0	0	0	0	1.78	0.79	0	0	0	0	0.999999999999985	1	1.9319741520042	up
hsa-miR-491-5p	10.44	29.3	7.03	0	0	23.52	0	13.36	26.69	45.69	13.21	0	8.03	14.91	0.254255606626112	1	0.760266610330794	up
hsa-miR-493-3p	5.22	22.89	0	0	0	5.88	0	1.48	11.56	14.18	6.6	5.4	0	0	0.912347846989751	1	0.0560173367907772	up
hsa-miR-493-5p	0	27.47	0	5.57	0	32.34	14.42	1.48	14.23	18.12	13.21	5.4	12.86	5.97	0.839615882763524	1	-0.226598846765193	down
hsa-miR-494-3p	0	25.63	2.34	5.57	24.12	8.82	0	0	7.12	13.39	0	0	14.46	0	0.436963597953569	1	-0.684772773483918	down
hsa-miR-495-3p	0	7.32	0	2.78	0	2.94	0	0	0	2.36	0	0	0	0	0.297405511654121	1	-1.75432430317981	down
hsa-miR-495-5p	5.22	0.92	0	0	0	0	0	0	0	0	0	0	0	0	0.514509422746986	1	-1.97336084703364	down
hsa-miR-496	0	4.58	0	0	0	2.94	0	0	0	0.79	0	0	0	0	0.287429285575201	1	-2.03945636829201	down
hsa-miR-497-3p	0	0	0	0	0	0	0	0	0	0.79	0	0	0	0	1	1	0.955868575438046	up
hsa-miR-497-5p	5.22	10.99	9.38	8.35	16.08	14.7	21.63	1.48	11.56	4.73	0	5.4	1.61	0	0.0222390377490167	1	-1.47874650799965	down
hsa-miR-4999-5p	0	0	0	0	0	2.94	0	0	1.78	0	0	0	0	2.98	0.999999999999991	1	0.566682702529342	up
hsa-miR-499a-3p	0	0	0	0	0	0	0	4.45	0	0	0	0	0	0	0.581094985359005	1	2.05717439735646	up
hsa-miR-499a-5p	5.22	2.75	4.69	0	0	0	0	4.45	1.78	0.79	0	0	1.61	0	1	1	-0.290148007090391	down
hsa-miR-5001-3p	0	0	0	0	0	0	0	2.97	0	1.58	0	0	0	0	0.513920189835445	1	2.23565328870307	up
hsa-miR-5004-5p	5.22	0	0	0	0	0	0	0	0	0	0	0	0	0	0.999999999999999	1	-1.49072739215278	down
hsa-miR-5006-5p	0	0	0	0	0	0	0	0	0	0.79	0	0	0	0	1	1	0.955868575438046	up
hsa-miR-5009-5p	0	0	0	0	0	0	14.42	0	1.78	1.58	0	0	0	0	0.395622553480241	1	-1.0946543634186	down
hsa-miR-500a-3p	26.1	57.68	72.68	41.76	32.16	47.03	0	92.02	75.62	55.15	19.81	32.4	35.35	23.86	0.493929503447138	1	0.317418144973497	up
hsa-miR-500a-5p	5.22	2.75	2.34	0	0	0	0	5.94	5.34	5.51	0	0	3.21	0	0.472742329381159	1	1.0917413162578	up
hsa-miR-500b-3p	0	0	2.34	0	0	0	0	0	0	0.79	0	0	0	0	0.999999999999985	1	-0.341060052626862	down
hsa-miR-500b-5p	5.22	1.83	2.34	0	0	0	0	4.45	4.45	3.15	0	0	3.21	0	0.562976317538223	1	0.953884913006383	up
hsa-miR-501-3p	26.1	49.44	65.65	38.98	32.16	29.4	0	78.66	59.6	46.48	13.21	21.6	28.92	23.86	0.63683289195706	1	0.236049227162112	up
hsa-miR-501-5p	5.22	2.75	0	0	0	5.88	0	1.48	5.34	3.15	0	0	3.21	0	1	1	0.269561224398792	up
hsa-miR-5010-3p	5.22	4.58	0	2.78	0	2.94	0	2.97	4.45	3.94	0	0	0	0	0.787850964749418	1	-0.123011682628291	down
hsa-miR-5010-5p	0	9.16	14.07	19.49	0	20.58	0	4.45	4.45	13.39	0	5.4	11.25	5.97	0.708311600121638	1	-0.450533819499291	down
hsa-miR-5011-3p	0	0	0	0	0	0	0	0	0	0	6.6	0	0	0	0.999999999999997	1	1.38203392188096	up
hsa-miR-502-3p	0	35.71	56.27	27.84	24.12	23.52	0	59.37	50.71	39.39	13.21	32.4	14.46	17.9	0.404114205630274	1	0.454666704115134	up
hsa-miR-502-5p	0	0.92	0	5.57	0	0	0	0	0	0.79	0	0	0	0	0.535914107829046	1	-1.60082500810265	down
hsa-miR-503-3p	0	0	2.34	0	0	0	0	0	0	1.58	0	0	3.21	0	0.999999999999994	1	0.88670343124543	up
hsa-miR-503-5p	10.44	12.82	14.07	0	8.04	11.76	0	8.9	3.56	17.33	13.21	21.6	1.61	0	0.796081738071032	1	0.119499244270955	up
hsa-miR-504-5p	0	0.92	0	0	0	0	0	7.42	0.89	3.94	6.6	5.4	8.03	2.98	0.00739679921180634	1	3.20272201658645	up
hsa-miR-505-3p	0	16.48	14.07	8.35	0	8.82	0	22.26	13.34	12.61	0	0	14.46	0	0.607276408790146	1	0.366723062410541	up
hsa-miR-505-5p	26.1	42.11	49.24	25.06	32.16	79.37	14.42	32.65	25.8	63.03	66.04	16.2	61.06	20.88	0.873056419780721	1	0.0818673663692285	up
hsa-miR-509-3p	0	0.92	0	0	24.12	0	0	0	0	0.79	0	10.8	3.21	0	0.890994752544644	1	-0.506426217710732	down
hsa-miR-5090	0	0.92	0	0	0	2.94	0	0	0	0.79	0	0	0	0	0.999999999999985	1	-1.01078319761164	down
hsa-miR-510-5p	0	0	0	0	0	0	0	0	0	0	13.21	0	0	0	0.421627754764912	1	2.51293918807668	up
hsa-miR-511-5p	0	0	2.34	0	0	0	0	2.97	0.89	0	0	0	0	0	0.999999999999998	1	0.602942748880223	up
hsa-miR-514a-3p	10.44	0	0	0	0	0	0	0	0	0	0	0	0	0	0.386427553847168	1	-2.53315028485383	down
hsa-miR-516a-5p	0	0	0	2.78	0	0	0	0	0	0	6.6	0	3.21	0	0.677970780035413	1	0.830130633855354	up
hsa-miR-517b-3p	0	0	0	0	0	2.94	0	0	0	0.79	0	0	1.61	0	1	1	0.220118462824047	up
hsa-miR-517c-3p	0	0	0	0	0	2.94	0	0	0	0.79	0	0	1.61	0	1	1	0.218933523877523	up
hsa-miR-5186	10.44	0	0	0	0	0	0	0	0	0	0	0	0	0	0.386468503140294	1	-2.53320602137963	down
hsa-miR-5187-5p	5.22	8.24	11.72	5.57	0	38.21	0	1.48	14.23	12.61	0	32.4	16.07	0	0.79646942496745	1	0.147715496420517	up
hsa-miR-5189-3p	0	2.75	0	0	0	0	0	4.45	0	4.73	0	0	4.82	0	0.198833526775092	1	1.44655545366772	up
hsa-miR-5189-5p	0	0	0	0	0	2.94	0	1.48	3.56	6.3	0	32.4	1.61	0	0.0198395218877051	1	3.34070054946848	up
hsa-miR-518a-3p	0	0	0	0	0	0	0	1.48	0	0	0	0	0	5.97	0.332859488687908	1	2.41534749906843	up
hsa-miR-518b	0	0.92	4.69	0	0	0	0	0	0.89	0.79	0	0	4.82	0	0.999999999999998	1	0.149399433936377	up
hsa-miR-518c-3p	0	0	0	0	8.04	0	0	0	0	0	0	0	0	0	0.593832242740192	1	-1.95140835185083	down
hsa-miR-518c-5p	0	0	0	8.35	0	0	0	0	0.89	0	0	0	0	0	0.35317218232322	1	-1.90489374957702	down
hsa-miR-518d-5p	0	0	2.34	8.35	0	0	0	0	0.89	0	0	0	0	0	0.194487925769212	1	-2.17429810999707	down
hsa-miR-518f-3p	0	0	0	2.78	0	0	0	0	0	0.79	6.6	0	0	0	1	1	0.230183818589373	up
hsa-miR-5192	0	0.92	0	0	0	0	0	0	0	0	0	0	0	0	1	1	-1.29361790095556	down
hsa-miR-5193	0	5.49	4.69	0	0	0	0	1.48	4.45	8.67	0	0	8.03	2.98	0.303477361938978	1	0.991942980833846	up
hsa-miR-5196-3p	0	0.92	0	0	40.2	0	0	0	0	0	0	5.4	0	0	0.213379860422861	1	-2.97438519184669	down
hsa-miR-5197-3p	0	0	0	0	8.04	0	0	0	0	0	0	0	0	0	0.594147981308656	1	-1.95304809086545	down
hsa-miR-519a-5p	0	0	7.03	0	0	0	0	0	0.89	0.79	0	0	1.61	0	0.680394467347118	1	-0.700858448735225	down
hsa-miR-520e-3p	0	0	0	0	0	0	0	0	0	0	0	0	0	2.98	1	1	1.08228575861404	up
hsa-miR-521	0	0	0	0	0	0	0	0	0	0.79	0	0	0	0	1	1	0.955868575438046	up
hsa-miR-523-3p	0	0	4.69	0	0	0	0	0	0	0	0	0	0	0	0.554379402511034	1	-2.08283599988451	down
hsa-miR-526b-5p	0	0	0	8.35	0	0	0	0	0.89	0	0	0	0	0	0.353300400317899	1	-1.90504132787588	down
hsa-miR-532-3p	20.88	22.89	32.82	19.49	16.08	26.46	0	46.01	27.58	14.97	13.21	21.6	22.5	44.74	0.273027762970484	1	0.511253275063483	up
hsa-miR-532-5p	57.43	55.85	82.06	30.63	56.27	44.09	14.42	75.69	76.51	52.78	6.6	54.01	19.28	41.76	0.941723463770418	1	0.0448923594695325	up
hsa-miR-539-3p	0	2.75	0	0	0	0	0	0	1.78	0.79	0	0	0	0	1	1	-0.392536039995618	down
hsa-miR-542-3p	0	4.58	0	11.14	0	2.94	0	1.48	4.45	7.88	0	0	0	0	0.838083176992467	1	-0.274015474647187	down
hsa-miR-542-5p	0	6.41	4.69	11.14	16.08	11.76	0	1.48	5.34	15.76	0	10.8	4.82	2.98	0.913889347789658	1	-0.126119253540707	down
hsa-miR-543	0	9.16	0	5.57	0	0	0	0	2.67	11.03	0	0	3.21	2.98	0.856572118735674	1	0.300622193476643	up
hsa-miR-545-3p	0	0	0	0	16.08	0	0	0	0	0	0	0	1.61	0	0.562412982406723	1	-1.93090850320919	down
hsa-miR-545-5p	0	1.83	0	0	0	0	0	0	0	0.79	0	16.2	0	0	0.319399950641366	1	1.76415343646663	up
hsa-miR-548a-3p	5.22	7.32	0	0	0	0	0	0	6.23	12.61	39.63	0	0	0	0.137080366178382	1	1.62797008112626	up
hsa-miR-548a-5p	0	1.83	0	0	0	0	0	0	0	0	0	0	0	0	0.999999999999985	1	-1.96293835932178	down
hsa-miR-548aa	0	0	0	0	0	0	0	2.97	0.89	0.79	0	0	0	0	0.512721658211621	1	2.23748575596785	up
hsa-miR-548ab	5.22	6.41	21.1	16.71	0	0	0	4.45	8.9	7.88	19.81	5.4	1.61	0	0.918452375437221	1	-0.337705908726826	down
hsa-miR-548ac	0	0	2.34	0	0	0	0	0	0	0.79	0	0	0	0	0.999999999999985	1	-0.341060052626862	down
hsa-miR-548ae-3p	0	0	0	0	0	0	0	0	0	0.79	0	0	0	0	1	1	0.955868575438046	up
hsa-miR-548ae-5p	10.44	10.07	21.1	30.63	0	23.52	0	5.94	14.23	20.48	19.81	10.8	6.43	0	0.730542474870041	1	-0.414816870953302	down
hsa-miR-548ag	0	0.92	0	0	16.08	11.76	0	0	1.78	2.36	0	0	0	0	0.113307288582424	1	-1.83128459230332	down
hsa-miR-548ah-3p	0	0.92	0	0	0	0	0	1.48	1.78	0.79	0	0	1.61	0	0.504921571664625	1	1.23488608575216	up
hsa-miR-548ah-5p	0	0	0	0	0	0	0	1.48	0	0	0	0	0	0	0.999999999999985	1	0.957569425391087	up
hsa-miR-548ak	0	0	4.69	0	0	0	0	0	0	0	0	0	0	0	0.554601591563604	1	-2.082797302681	down
hsa-miR-548al	0	0	2.34	0	0	0	0	0	0	0	0	0	0	0	0.999999999999985	1	-1.29692862806491	down
hsa-miR-548am-3p	0	0	0	0	0	0	0	1.48	0	0.79	0	0	0	0	0.999999999999985	1	1.52692929862067	up
hsa-miR-548am-5p	15.66	8.24	25.79	16.71	0	0	0	5.94	13.34	10.24	19.81	0	8.03	0	0.795721200062863	1	-0.317251475314559	down
hsa-miR-548ap-5p	0	0.92	0	0	0	0	0	0	2.67	0.79	6.6	0	1.61	0	0.149884848124178	1	1.52485821753978	up
hsa-miR-548aq-3p	0	0.92	0	0	0	0	0	1.48	2.67	2.36	0	0	1.61	0	0.26526736329227	1	1.76805977859755	up
hsa-miR-548aq-5p	0	0.92	0	0	0	0	0	0	0	0	0	0	0	0	1	1	-1.29361790095556	down
hsa-miR-548as-3p	0	0	0	0	0	0	0	0	0	0.79	0	0	0	0	1	1	0.955868575438046	up
hsa-miR-548as-5p	0	2.75	0	0	0	0	0	0	4.45	0.79	0	0	0	0	1	1	0.398012852184213	up
hsa-miR-548at-5p	5.22	2.75	0	8.35	0	0	0	2.97	2.67	0	0	0	0	0	0.393663930201433	1	-1.07991623474197	down
hsa-miR-548au-5p	5.22	7.32	23.45	16.71	0	0	0	4.45	8.9	7.09	19.81	0	1.61	0	0.607216274530519	1	-0.591159138385989	down
hsa-miR-548av-3p	0	0	0	0	0	0	0	0	0	0.79	0	0	0	0	1	1	0.955868575438046	up
hsa-miR-548aw	0	0	0	0	0	0	0	0	0	0	0	0	1.61	0	0.999999999999985	1	0.957734445007199	up
hsa-miR-548ax	0	2.75	2.34	0	0	2.94	0	1.48	2.67	2.36	0	0	4.82	0	1	1	0.38129932376797	up
hsa-miR-548ay-3p	0	0	0	0	0	0	0	0	0	1.58	0	0	0	0	0.999999999999985	1	1.52523263710988	up
hsa-miR-548ay-5p	10.44	10.07	21.1	30.63	0	20.58	0	5.94	11.56	12.61	19.81	0	4.82	0	0.265777144113562	1	-0.871070655102782	down
hsa-miR-548az-3p	0	0.92	0	0	0	0	0	1.48	1.78	0	0	0	1.61	0	0.501582486391773	1	0.967355874390088	up
hsa-miR-548az-5p	5.22	7.32	18.76	25.06	0	2.94	0	4.45	8.9	7.09	19.81	0	1.61	0	0.42404409171876	1	-0.758949468254622	down
hsa-miR-548b-3p	0	1.83	0	2.78	0	0	0	0	0	0	0	0	0	0	0.500296628102316	1	-2.42099354781368	down
hsa-miR-548b-5p	5.22	8.24	18.76	19.49	0	0	0	5.94	9.79	10.24	19.81	0	3.21	0	0.844248273745612	1	-0.296386468775057	down
hsa-miR-548bc	0	0	0	0	0	0	0	0	0.89	0	0	0	0	0	1	1	0.955870518825706	up
hsa-miR-548d-3p	0	0	0	0	0	0	0	0	0.89	0.79	0	0	0	0	0.999999999999985	1	1.52523457345539	up
hsa-miR-548d-5p	10.44	10.07	23.45	30.63	16.08	23.52	0	7.42	13.34	15.76	19.81	5.4	4.82	0	0.208098629363284	1	-0.826212030123247	down
hsa-miR-548e-3p	0	3.66	2.34	0	0	5.88	0	0	4.45	2.36	0	0	0	0	0.999999999999998	1	-0.510413059796922	down
hsa-miR-548e-5p	0	1.83	2.34	0	0	0	0	0	0	2.36	13.21	0	0	0	0.749537948855134	1	0.537094693359787	up
hsa-miR-548f-3p	0	0	0	0	0	0	0	1.48	1.78	0	0	0	0	0	0.500296628102316	1	1.93366665529493	up
hsa-miR-548h-5p	0	0	2.34	0	0	0	0	0	0	0	6.6	0	1.61	0	1	1	0.376176927096184	up
hsa-miR-548i	0	1.83	2.34	2.78	0	0	0	0	1.78	0.79	0	5.4	0	0	1	1	-0.447278178162115	down
hsa-miR-548j-3p	0	0	0	0	0	0	0	0	0.89	0	0	0	0	0	1	1	0.955870518825706	up
hsa-miR-548j-5p	31.32	21.97	23.45	13.92	0	49.97	0	2.97	38.25	98.48	33.02	10.8	44.99	20.88	0.164568977684769	1	0.854204114326347	up
hsa-miR-548k	0	4.58	0	8.35	0	0	0	4.45	4.45	1.58	0	0	0	0	1	1	-0.265610133443882	down
hsa-miR-548l	0	9.16	0	2.78	8.04	5.88	0	0	3.56	3.94	0	0	0	0	0.260883289684626	1	-1.20094289180511	down
hsa-miR-548n	5.22	1.83	16.41	16.71	0	0	0	4.45	8.01	5.51	19.81	10.8	1.61	0	0.9179484400198	1	-0.0145044346207036	down
hsa-miR-548o-3p	0	0	0	0	8.04	0	0	0	0	1.58	0	0	0	0	1	1	-0.463272144577717	down
hsa-miR-548p	0	0.92	0	0	0	0	0	1.48	1.78	0.79	0	0	1.61	0	0.504971348878072	1	1.23505413276708	up
hsa-miR-548q	5.22	3.66	4.69	0	0	0	28.84	8.9	3.56	4.73	0	0	1.61	0	0.327624325555601	1	-0.798357581199764	down
hsa-miR-548s	0	0	0	0	0	0	0	0	0	0.79	0	0	0	0	1	1	0.955868575438046	up
hsa-miR-548u	0	0.92	0	0	0	0	0	1.48	1.78	0	0	0	1.61	0	0.501681373891225	1	0.968017019652272	up
hsa-miR-548z	0	2.75	2.34	2.78	0	0	0	4.45	3.56	2.36	0	0	1.61	0	0.754939284780653	1	0.468543184503763	up
hsa-miR-550a-3-5p	0	4.58	0	2.78	0	0	0	1.48	0	0	0	0	0	0	0.289333956182227	1	-1.92138700078149	down
hsa-miR-550a-3p	0	4.58	14.07	0	16.08	2.94	0	8.9	8.01	3.15	0	0	0	0	0.479411036455297	1	-0.544415931115704	down
hsa-miR-550a-5p	0	4.58	0	2.78	0	0	0	1.48	0	0	0	0	0	0	0.289384630136054	1	-1.92111008287375	down
hsa-miR-551a	0	0	0	0	0	0	0	0	0	0	0	0	4.82	0	0.587116467778885	1	2.12381089269486	up
hsa-miR-551b-3p	5.22	0	0	0	0	0	0	0	0	1.58	0	0	0	0	1	1	-0.0641981440248063	down
hsa-miR-551b-5p	0	0	0	0	0	0	0	0	0	0	0	0	1.61	0	0.999999999999985	1	0.957734445007199	up
hsa-miR-552-3p	0	1.83	0	0	0	0	0	0	0	0	0	0	0	0	0.999999999999985	1	-1.96293835932178	down
hsa-miR-552-5p	0	1.83	0	0	0	0	0	1.48	0	0	0	0	1.61	0	1	1	-0.416368811994811	down
hsa-miR-556-3p	5.22	6.41	0	0	0	2.94	0	0	1.78	4.73	0	0	3.21	0	1	1	-0.324072821920833	down
hsa-miR-5572	0	0.92	0	0	0	2.94	0	0	0	0.79	0	0	0	0	0.999999999999985	1	-1.01078319761164	down
hsa-miR-5582-3p	0	0	0	0	8.04	0	0	0	0	0	0	0	0	0	0.594141139019667	1	-1.95301259365266	down
hsa-miR-5583-3p	0	0	0	0	0	0	0	0	0	0.79	0	0	0	0	1	1	0.955868575438046	up
hsa-miR-5584-5p	5.22	0	0	0	0	0	0	0	0.89	0.79	0	0	0	0	1	1	0.0746900618931987	up
hsa-miR-5585-3p	0	0	0	0	0	0	0	0	0.89	0	0	0	0	0	1	1	0.955870518825706	up
hsa-miR-5586-5p	0	0	0	0	0	0	0	0	0	0.79	0	0	0	0	1	1	0.955868575438046	up
hsa-miR-5588-5p	0	0.92	0	0	0	0	0	0	0.89	0	0	0	0	0	1	1	-0.337747382129855	down
hsa-miR-5589-3p	0	0	0	0	0	0	0	0	0.89	0	0	0	0	0	1	1	0.955870518825706	up
hsa-miR-5589-5p	0	0	0	0	0	0	0	1.48	0	0	0	0	0	0	0.999999999999985	1	0.957569425391087	up
hsa-miR-561-5p	0	0	0	0	0	0	0	0	0	0.79	0	0	0	0	1	1	0.955868575438046	up
hsa-miR-5683	0	2.75	0	0	0	0	0	0	0.89	0	0	0	0	0	0.505139327417642	1	-1.38608889902197	down
hsa-miR-5689	0	0	2.34	0	0	0	0	0	0	0	0	0	0	0	0.999999999999985	1	-1.29692862806491	down
hsa-miR-5697	0	0	0	0	0	0	0	0	0	1.58	0	0	0	0	0.999999999999985	1	1.52523263710988	up
hsa-miR-5698	0	4.58	0	0	0	0	0	0	0.89	2.36	19.81	0	4.82	0	0.264096232924451	1	1.29716405453218	up
hsa-miR-5699-3p	5.22	0	0	0	0	0	0	1.48	0	0.79	0	0	0	0	1	1	0.115208435260118	up
hsa-miR-5699-5p	0	0	0	2.78	0	0	0	0	0	0	0	0	0	0	0.999999999999985	1	-1.2974114056437	down
hsa-miR-570-3p	0	1.83	0	0	8.04	0	0	0	0	1.58	0	0	0	0	0.676573854702732	1	-1.02025640303397	down
hsa-miR-5703	0	0	0	2.78	0	0	0	0	0.89	0	0	0	0	0	0.999999999999985	1	-0.341540886817996	down
hsa-miR-574-3p	151.4	190.43	166.47	111.37	32.16	79.37	21.63	279.02	174.36	164.66	26.42	54.01	139.8	98.44	0.394595174663029	1	0.420188447174236	up
hsa-miR-574-5p	0	4.58	4.69	0	8.04	11.76	0	1.48	6.23	3.94	19.81	27	16.07	11.93	0.0780584150260598	1	1.42451119224115	up
hsa-miR-576-3p	0	3.66	4.69	5.57	0	0	0	1.48	6.23	2.36	0	0	0	0	1	1	-0.321842998405172	down
hsa-miR-576-5p	109.64	96.13	107.85	94.66	0	17.64	7.21	84.6	94.3	103.99	59.44	0	25.71	74.57	0.869665317106307	1	0.106867205370829	up
hsa-miR-577	0	0.92	0	0	0	0	0	0	0	0	0	0	0	0	1	1	-1.29361790095556	down
hsa-miR-579-3p	0	0.92	0	0	0	0	0	0	0	0	0	0	3.21	0	1	1	0.504473774461481	up
hsa-miR-579-5p	0	0	0	0	0	0	0	1.48	0.89	0	0	0	1.61	0	0.500296628102316	1	1.93552400421362	up
hsa-miR-581	0	0	0	0	0	0	0	0	0	0.79	0	0	0	0	1	1	0.955868575438046	up
hsa-miR-582-3p	0	0.92	0	0	0	5.88	14.42	2.97	1.78	0.79	0	0	3.21	0	0.395546380226497	1	-0.681821390308413	down
hsa-miR-584-3p	0	0	0	0	0	0	0	1.48	0	0.79	0	0	0	5.97	0.3149720935474	1	2.56439273405465	up
hsa-miR-584-5p	370.68	1086.73	267.29	236.66	401.96	917.15	93.74	265.66	1223.22	1708.82	673.64	372.64	483.68	181.96	0.269588626676279	1	0.573390503419181	up
hsa-miR-589-3p	0	1.83	0	0	0	0	0	0	2.67	5.51	0	0	6.43	0	0.207563571152829	1	1.8961252318155	up
hsa-miR-589-5p	10.44	19.23	9.38	5.57	8.04	11.76	0	16.33	14.23	17.33	0	0	8.03	2.98	1	1	0.0352840106911908	up
hsa-miR-590-3p	41.77	21.06	25.79	22.27	0	8.82	28.84	7.42	16.01	27.57	6.6	10.8	6.43	17.9	0.347266072446984	1	-0.567860498957374	down
hsa-miR-590-5p	0	0.92	0	2.78	0	0	0	0	2.67	1.58	0	0	1.61	0	1	1	0.672305187576766	up
hsa-miR-597-3p	0	0	0	0	0	2.94	0	0	0.89	0.79	6.6	0	0	0	1	1	0.580286944897832	up
hsa-miR-597-5p	0	0	0	2.78	0	0	0	0	0.89	0	0	0	0	0	0.999999999999985	1	-0.341540886817996	down
hsa-miR-598-3p	41.77	25.63	18.76	13.92	40.2	8.82	7.21	13.36	12.45	24.42	26.42	10.8	6.43	8.95	0.322624273642113	1	-0.524978269614886	down
hsa-miR-599	10.44	14.65	9.38	8.35	24.12	14.7	14.42	46.01	9.79	11.03	6.6	21.6	4.82	26.85	0.459972102322503	1	0.55073545942493	up
hsa-miR-605-3p	0	0	0	0	0	0	0	1.48	0	0.79	0	0	0	0	0.999999999999985	1	1.52692929862067	up
hsa-miR-605-5p	0	0	0	0	0	0	0	0	0.89	0	0	0	0	0	1	1	0.955870518825706	up
hsa-miR-6081	0	0	0	0	0	0	0	0	0	0	0	0	0	2.98	1	1	1.08453998256209	up
hsa-miR-6085	0	0	0	0	0	0	0	2.97	0	0	0	0	0	0	0.999999999999991	1	1.63302482483822	up
hsa-miR-6088	5.22	0	0	0	0	0	0	0	0	0	0	0	0	0	0.999999999999997	1	-1.49053095545117	down
hsa-miR-6090	0	0.92	0	0	0	0	0	0	0	0	0	0	0	0	1	1	-1.29361790095556	down
hsa-miR-610	10.44	0.92	0	0	0	0	0	1.48	1.78	0.79	6.6	0	0	0	1	1	-0.0576791524560285	down
hsa-miR-6124	5.22	0	2.34	0	0	0	0	1.48	0	0.79	6.6	0	0	0	1	1	-0.0879141539619504	down
hsa-miR-6125	0	0	2.34	0	0	0	0	0	0	0	0	0	0	0	0.999999999999985	1	-1.29692862806491	down
hsa-miR-6130	0	0.92	0	2.78	0	0	0	0	0	0	0	0	0	0	0.999999999999985	1	-1.96671684971259	down
hsa-miR-6131	10.44	0.92	0	0	0	0	0	0	0	1.58	0	0	0	0	0.697098780526187	1	-1.33092032657484	down
hsa-miR-6132	0	0	0	0	0	0	0	0	0	0	6.6	0	0	0	0.999999999999999	1	1.38096907992728	up
hsa-miR-6133	0	3.66	0	0	0	0	0	0	3.56	0.79	0	0	0	0	1	1	-0.0642423898966282	down
hsa-miR-6134	0	0	2.34	0	0	8.82	7.21	0	0	1.58	0	0	0	2.98	0.312388718318503	1	-1.50964267583048	down
hsa-miR-615-3p	0	0	0	0	0	0	0	0	0	0	0	0	3.21	0	0.999999999999998	1	1.68172113858966	up
hsa-miR-615-5p	0	0	0	0	0	0	0	1.48	0	0	0	0	0	0	0.999999999999985	1	0.957569425391087	up
hsa-miR-616-3p	0	0	11.72	0	0	2.94	0	0	0.89	0.79	0	0	0	0	0.127067908239363	1	-2.07284674768405	down
hsa-miR-618	0	0	0	0	0	0	0	0	0	0	0	0	1.61	0	0.999999999999985	1	0.957734445007199	up
hsa-miR-619-5p	0	0	0	0	0	0	0	0	0.89	0	0	0	0	0	1	1	0.955870518825706	up
hsa-miR-620	5.22	0	0	0	0	0	0	0	0	0	0	0	0	0	1	1	-1.49035982430294	down
hsa-miR-622	0	0	0	0	0	0	0	0	0	0	0	0	4.82	0	0.586952427141547	1	2.12383657179335	up
hsa-miR-624-5p	0	0	0	2.78	0	0	0	1.48	0.89	3.15	0	0	0	0	0.999999999999997	1	1.15408996102554	up
hsa-miR-625-3p	130.52	184.94	135.99	83.53	32.16	129.34	21.63	63.82	255.32	526.27	66.04	27	118.91	83.52	0.196185629179456	1	0.72338569313101	up
hsa-miR-625-5p	5.22	41.2	30.48	11.14	8.04	70.55	0	19.29	112.98	148.9	26.42	5.4	17.68	26.85	0.104474212261554	1	1.08289505804009	up
hsa-miR-627-5p	0	10.99	0	5.57	0	0	0	0	0.89	5.51	0	0	1.61	5.97	1	1	-0.349050531725573	down
hsa-miR-628-3p	31.32	60.42	35.17	19.49	24.12	55.85	7.21	22.26	59.6	106.36	39.63	59.41	112.48	44.74	0.0364412318764913	1	0.968311105247459	up
hsa-miR-628-5p	5.22	28.38	23.45	11.14	16.08	20.58	21.63	4.45	16.01	40.97	6.6	16.2	19.28	8.95	0.865437132512138	1	-0.0898804662817772	down
hsa-miR-629-3p	0	0.92	0	0	0	0	0	0	0	1.58	0	0	0	0	0.999999999999985	1	0.231614736154318	up
hsa-miR-629-5p	52.21	264.59	187.57	167.05	192.94	164.62	64.9	51.95	202.83	266.29	224.55	210.63	3.21	113.35	0.989957380454634	1	-0.0184280213926245	down
hsa-miR-636	5.22	8.24	9.38	16.71	0	2.94	0	14.84	7.12	3.15	0	0	9.64	0	0.904490436227238	1	-0.201678391322567	down
hsa-miR-638	5.22	0	0	0	0	0	0	0	0	0	0	0	0	0	1	1	-1.48974328929654	down
hsa-miR-641	0	0	0	0	0	0	0	0	0	3.15	0	0	1.61	0	0.522883323875338	1	2.3786165316562	up
hsa-miR-642a-3p	0	1.83	7.03	0	0	0	50.47	1.48	0	0	0	0	0	0	0.0151413502328869	1	-4.43266505670139	down
hsa-miR-642a-5p	0	1.83	14.07	2.78	0	5.88	7.21	7.42	0	1.58	0	0	1.61	2.98	0.297464118787617	1	-1.00192397419585	down
hsa-miR-642b-3p	0	1.83	7.03	0	0	0	50.47	1.48	0	0	0	0	0	0	0.0150710361194279	1	-4.43224331289628	down
hsa-miR-642b-5p	0	1.83	14.07	2.78	0	5.88	7.21	7.42	0	1.58	0	0	1.61	2.98	0.29726071249786	1	-1.00191863998525	down
hsa-miR-643	0	0.92	0	0	0	2.94	0	0	0.89	0	0	0	0	0	0.999999999999985	1	-1.01078125422398	down
hsa-miR-648	0	0	0	0	0	0	0	0	0	0	0	0	0	8.95	0.300730201673937	1	2.78285056558289	up
hsa-miR-649	0	0	0	0	0	0	0	0	0	0.79	0	0	0	0	1	1	0.955868575438046	up
hsa-miR-6499-3p	10.44	0	0	0	0	0	0	0	0	0	0	0	0	0	0.386153225265288	1	-2.53277617382854	down
hsa-miR-6500-3p	0	0	2.34	0	0	0	0	0	0	0	0	0	0	2.98	1	1	-0.263633677256429	down
hsa-miR-6501-5p	0	0	2.34	5.57	0	0	0	0	0	0	0	0	0	0	0.300679453069585	1	-2.63840303594627	down
hsa-miR-6502-5p	0	0	0	0	0	0	0	0	0.89	0	0	0	0	0	1	1	0.955870518825706	up
hsa-miR-6504-5p	0	0	0	0	0	0	0	0	0.89	0	6.6	0	0	0	0.528595365869637	1	1.64080218275409	up
hsa-miR-6505-3p	0	0	0	0	0	0	0	0	1.78	0	0	0	0	0	0.999999999999985	1	1.52523650980344	up
hsa-miR-6505-5p	0	0.92	0	0	0	0	0	0	0	0.79	0	0	0	0	1	1	-0.337749325517515	down
hsa-miR-6506-5p	5.22	0.92	0	0	0	0	0	0	0	0	26.42	0	0	0	0.446823568935376	1	1.44250432126447	up
hsa-miR-6507-5p	0	0	0	0	0	0	7.21	0	0	0.79	0	0	0	0	0.571355342588118	1	-1.06114253745151	down
hsa-miR-6509-3p	0	0.92	0	0	0	0	0	0	0	0	0	0	0	0	1	1	-1.29361790095556	down
hsa-miR-6509-5p	0	1.83	0	0	0	0	0	0	0	0	0	0	0	2.98	1	1	-0.734955979029312	down
hsa-miR-651-5p	0	8.24	0	8.35	0	0	0	2.97	3.56	1.58	0	0	0	0	0.478557109093564	1	-0.897750954132619	down
hsa-miR-6511a-3p	0	2.75	4.69	0	0	8.82	0	4.45	2.67	12.61	0	5.4	3.21	0	0.488088935784215	1	0.741815964641058	up
hsa-miR-6511a-5p	0	0	0	0	0	2.94	0	0	0	0	0	0	0	0	0.999999999999985	1	-1.2973462368106	down
hsa-miR-6511b-3p	0	2.75	4.69	0	0	8.82	0	4.45	2.67	12.61	0	5.4	3.21	0	0.487643947420191	1	0.741925066706611	up
hsa-miR-6511b-5p	0	0	0	0	0	2.94	0	0	0	0	0	0	0	0	0.999999999999985	1	-1.2973462368106	down
hsa-miR-6513-3p	0	2.75	2.34	5.57	0	0	0	0	1.78	0.79	0	0	3.21	0	0.722371868984712	1	-0.728316265891934	down
hsa-miR-6513-5p	0	0.92	0	0	0	0	0	0	0	1.58	0	0	0	0	0.999999999999985	1	0.231614736154318	up
hsa-miR-6514-5p	0	1.83	0	0	0	0	0	1.48	0	1.58	0	0	0	0	1	1	-0.0104297742465186	down
hsa-miR-6515-5p	5.22	0	0	0	0	0	0	0	0.89	0.79	0	0	0	0	1	1	0.0752289446925019	up
hsa-miR-6516-3p	0	0.92	0	0	0	0	0	0	0	0.79	0	0	0	0	1	1	-0.337749325517515	down
hsa-miR-6516-5p	5.22	1.83	0	0	0	0	0	0	0	5.51	0	0	3.21	0	0.747380543148976	1	0.677972322945448	up
hsa-miR-652-3p	78.31	62.26	49.24	36.19	24.12	114.64	36.05	51.95	76.51	106.36	33.02	48.61	73.92	8.95	0.966638554487833	1	0.0456672195487704	up
hsa-miR-652-5p	0	0	2.34	0	0	0	0	0	1.78	3.15	0	0	0	0	1	1	1.11574719333089	up
hsa-miR-653-3p	0	0	4.69	0	0	0	0	0	0	0	0	0	0	0	0.554389748612603	1	-2.08283422645899	down
hsa-miR-654-3p	46.99	86.98	0	33.41	8.04	29.4	0	7.42	31.14	40.18	6.6	5.4	16.07	11.93	0.361594190307415	1	-0.664642606920032	down
hsa-miR-655-3p	0	0.92	0	0	0	0	0	0	0	0	0	0	0	0	1	1	-1.29361790095556	down
hsa-miR-656-3p	0	0.92	2.34	0	0	0	0	0	0	0	0	0	0	0	0.999999999999985	1	-1.96623489310863	down
hsa-miR-658	0	0	0	0	0	0	0	0	0.89	0	0	0	0	0	1	1	0.955870518825706	up
hsa-miR-659-5p	0	0.92	2.34	0	0	0	0	0	2.67	0	0	0	0	0	1	1	-0.0910509954628128	down
hsa-miR-660-3p	0	1.83	0	0	0	0	0	0	0	0	0	0	0	0	0.999999999999985	1	-1.96293835932178	down
hsa-miR-660-5p	36.55	97.05	44.55	66.82	8.04	49.97	0	72.72	55.16	76.42	39.63	16.2	91.59	44.74	0.375320379485715	1	0.43161965123296	up
hsa-miR-663a	0	0	0	0	0	5.88	0	0	0	0	0	0	0	0	0.568065655495338	1	-2.21112663304935	down
hsa-miR-663b	0	0	0	0	0	0	0	1.48	0	0	0	0	0	0	0.999999999999985	1	0.957569425391087	up
hsa-miR-664a-5p	93.97	108.95	70.34	22.27	32.16	146.98	0	86.08	90.74	134.72	26.42	97.21	89.99	89.49	0.320755165242859	1	0.521674444092604	up
hsa-miR-664b-5p	5.22	5.49	11.72	0	0	11.76	0	2.97	4.45	10.24	19.81	27	9.64	14.91	0.0751527229425829	1	1.11943761662315	up
hsa-miR-665	0	0	2.34	5.57	0	0	0	0	0.89	0	0	0	0	0	0.294127344306811	1	-1.74348607927352	down
hsa-miR-668-3p	0	0	0	0	0	0	0	2.97	0	0	0	0	1.61	0	0.51265248942694	1	2.01522225562085	up
hsa-miR-671-3p	0	10.07	0	2.78	8.04	26.46	0	4.45	27.58	29.94	26.42	0	20.89	5.97	0.124346110967388	1	1.19224890334039	up
hsa-miR-671-5p	36.55	43.95	75.03	77.96	40.2	58.79	28.84	40.07	54.27	102.42	66.04	37.8	41.78	32.81	0.936516044505462	1	0.0503414886814772	up
hsa-miR-6716-3p	0	0	0	0	0	0	0	0	0	0	0	0	0	8.95	0.300569827783597	1	2.78266141037368	up
hsa-miR-6717-5p	0	0	0	0	0	0	0	0	0	0	0	16.2	3.21	0	0.099330601184365	1	3.53331396773656	up
hsa-miR-6721-5p	15.66	1.83	16.41	2.78	24.12	20.58	0	2.97	4.45	18.91	6.6	10.8	17.68	5.97	0.939075501670978	1	-0.0666326609640729	down
hsa-miR-6724-5p	0	1.83	7.03	0	0	11.76	0	4.45	1.78	7.88	0	0	20.89	17.9	0.154575756620484	1	1.33663105819129	up
hsa-miR-6726-3p	0	0	0	0	0	8.82	0	0	0	0.79	6.6	0	0	0	1	1	-0.923189752472595	down
hsa-miR-6726-5p	5.22	0	0	2.78	0	0	0	0	0	0	0	0	0	0	0.51563549690708	1	-2.12983638051857	down
hsa-miR-6727-5p	0	0	0	0	0	0	0	0	0.89	0	0	0	0	0	1	1	0.955870518825706	up
hsa-miR-6729-3p	0	0	0	5.57	0	0	0	1.48	0	0	0	0	0	0	0.999999999999992	1	-1.1858099975864	down
hsa-miR-6729-5p	0	0	2.34	0	0	0	7.21	0	0	0	0	0	0	0	0.327270823669107	1	-2.40229320743832	down
hsa-miR-6730-5p	0	0.92	0	2.78	0	0	0	0	0	0.79	0	0	0	0	0.999999999999985	1	-1.01084827427455	down
hsa-miR-6731-5p	0	0.92	0	0	0	0	0	0	0.89	0	0	0	0	0	1	1	-0.337747382129855	down
hsa-miR-6734-3p	0	0.92	0	0	0	0	0	1.48	0.89	0	0	0	0	0	0.999999999999985	1	0.233313336255222	up
hsa-miR-6734-5p	0	9.16	11.72	0	16.08	2.94	0	7.42	8.9	11.82	19.81	10.8	16.07	0	0.244678696777838	1	0.845697217315535	up
hsa-miR-6735-3p	0	0.92	0	0	0	0	0	0	0	0	0	0	0	0	1	1	-1.29361790095556	down
hsa-miR-6735-5p	15.66	2.75	0	0	0	2.94	0	2.97	4.45	7.09	0	5.4	1.61	0	1	1	0.367283151416702	up
hsa-miR-6736-5p	0	0	0	0	0	0	0	0	1.78	0	0	0	0	0	0.999999999999985	1	1.52523650980344	up
hsa-miR-6738-5p	20.88	2.75	7.03	2.78	0	0	0	2.97	0.89	0.79	0	0	3.21	0	0.212987695994066	1	-1.51172682209524	down
hsa-miR-6741-3p	5.22	5.49	9.38	2.78	0	14.7	0	1.48	5.34	11.82	6.6	5.4	9.64	0	0.894676960176756	1	0.0518571150578774	up
hsa-miR-6741-5p	0	3.66	4.69	0	0	8.82	0	4.45	4.45	3.15	0	0	1.61	0	0.999999999999999	1	-0.182609169080799	down
hsa-miR-6743-3p	0	0	0	0	0	0	0	0	0	0.79	0	0	0	0	1	1	0.955868575438046	up
hsa-miR-6746-5p	0	0	4.69	0	8.04	0	0	0	0	0.79	0	0	0	0	0.193254628815981	1	-1.91702848825153	down
hsa-miR-6747-3p	0	1.83	0	0	0	0	0	0	0	0	0	0	0	0	0.999999999999985	1	-1.96293835932178	down
hsa-miR-6747-5p	0	1.83	0	0	0	2.94	0	0	0	0	0	0	3.21	0	1	1	-0.637935475776459	down
hsa-miR-6748-3p	0	1.83	0	0	0	0	0	0	0	0	0	0	0	0	0.999999999999985	1	-1.96293835932178	down
hsa-miR-6749-3p	0	0.92	0	0	0	0	0	0	0	0	0	0	1.61	0	0.999999999999985	1	-0.335883455948363	down
hsa-miR-6749-5p	5.22	0	0	8.35	0	2.94	0	0	1.78	0	0	0	0	0	0.208711025374553	1	-2.01523561908429	down
hsa-miR-675-3p	5.22	0.92	2.34	0	0	0	0	1.48	2.67	0	0	0	1.61	0	1	1	0.00222783344099104	up
hsa-miR-675-5p	0	0	2.34	0	0	0	0	0	0	0.79	0	0	0	0	0.999999999999985	1	-0.341060052626862	down
hsa-miR-6750-3p	0	0	0	0	0	0	0	0	0	0.79	0	0	0	0	1	1	0.955868575438046	up
hsa-miR-6750-5p	5.22	0	0	0	0	5.88	0	0	1.78	0	0	0	0	0	0.674745902664784	1	-1.3662796347112	down
hsa-miR-6751-5p	0	0	0	0	0	0	0	0	0	0	6.6	0	0	0	1	1	1.37955090741695	up
hsa-miR-6752-5p	0	0	2.34	0	0	0	0	0	0	0.79	0	0	0	0	0.999999999999985	1	-0.341060052626862	down
hsa-miR-6754-3p	0	0	0	0	0	0	0	0	0	0.79	0	0	0	0	1	1	0.955868575438046	up
hsa-miR-6754-5p	0	0	0	0	0	0	0	0	0.89	0	0	0	0	0	1	1	0.955870518825706	up
hsa-miR-6756-5p	0	0	0	0	0	0	0	2.97	0	0	0	0	0	0	0.999999999999991	1	1.63290797117941	up
hsa-miR-6757-5p	0	0	0	0	0	0	0	1.48	0	0	0	0	0	0	0.999999999999985	1	0.957569425391087	up
hsa-miR-6758-5p	0	0.92	0	0	0	0	0	0	0	0.79	0	0	3.21	0	0.517390086103622	1	0.778176826228555	up
hsa-miR-6759-5p	0	0	0	2.78	0	0	0	0	0	0	0	0	0	0	0.999999999999985	1	-1.2974114056437	down
hsa-miR-676-3p	0	0	4.69	0	0	0	0	1.48	0	0	0	0	0	0	0.999999999999997	1	-1.0595834290082	down
hsa-miR-6760-3p	0	0	0	0	0	0	0	0	0	0	0	0	0	2.98	0.999999999999994	1	1.08673599860957	up
hsa-miR-6760-5p	5.22	0	2.34	0	0	0	0	0	0	0	0	0	0	0	0.512412958972385	1	-2.08121501993629	down
hsa-miR-6761-5p	0	0	0	5.57	0	0	0	0	0	0	6.6	0	0	0	1	1	-0.817237758977224	down
hsa-miR-6763-5p	31.32	2.75	4.69	2.78	24.12	0	0	4.45	4.45	6.3	13.21	5.4	0	0	0.404838617236133	1	-0.85028145804206	down
hsa-miR-6764-5p	0	0.92	0	0	0	0	0	1.48	1.78	0.79	0	0	0	0	0.500296628102316	1	0.956621086856126	up
hsa-miR-6767-5p	0	0	0	0	0	0	7.21	1.48	1.78	2.36	0	0	0	0	1	1	0.903822328823955	up
hsa-miR-6768-5p	0	0	0	0	0	0	0	1.48	0	0	0	0	0	0	0.999999999999985	1	0.957569425391087	up
hsa-miR-6769b-3p	5.22	0	0	0	0	0	0	0	0.89	0.79	0	0	1.61	0	1	1	0.508861411848718	up
hsa-miR-6770-3p	0	1.83	0	0	0	0	0	0	0	0	0	0	0	0	0.999999999999985	1	-1.96293835932178	down
hsa-miR-6772-3p	0	0.92	0	0	0	0	0	0	0	6.3	0	0	3.21	0	0.194032789920243	1	1.99141828521208	up
hsa-miR-6772-5p	0	0	0	0	0	0	0	0	0	0.79	0	0	0	0	1	1	0.955868575438046	up
hsa-miR-6775-3p	0	0	0	0	0	0	0	0	0	0	0	0	1.61	0	0.999999999999985	1	0.957734445007199	up
hsa-miR-6775-5p	0	0	0	0	0	0	0	0	0	0.79	0	0	0	0	1	1	0.955868575438046	up
hsa-miR-6776-5p	0	0	0	2.78	0	0	0	0	0	0	0	0	0	0	0.999999999999985	1	-1.2974114056437	down
hsa-miR-6777-3p	0	0	0	0	0	0	0	0	0	0	0	0	1.61	0	0.999999999999985	1	0.957734445007199	up
hsa-miR-6777-5p	5.22	0.92	0	0	0	0	0	0	1.78	0	13.21	0	0	0	0.762806373364149	1	0.601895943583962	up
hsa-miR-6778-5p	0	0	0	0	0	0	0	1.48	0	0	0	0	0	0	0.999999999999985	1	0.957569425391087	up
hsa-miR-6779-3p	5.22	0	0	0	0	0	0	0	0	0	0	0	0	0	0.999999999999995	1	-1.49138005733269	down
hsa-miR-6779-5p	0	0	2.34	0	0	0	0	0	0.89	0	0	0	0	0	0.999999999999985	1	-0.341058109239202	down
hsa-miR-6780a-5p	0	1.83	2.34	5.57	0	0	7.21	0	0.89	3.94	0	0	0	0	0.400462538006029	1	-1.0048651305236	down
hsa-miR-6780b-3p	0	0	0	0	0	0	0	1.48	0	0	0	0	1.61	0	0.999999999999985	1	1.52879295212887	up
hsa-miR-6780b-5p	0	0	0	2.78	0	0	0	0	0	0	0	0	0	0	0.999999999999985	1	-1.2974114056437	down
hsa-miR-6781-3p	0	0	0	0	0	0	0	1.48	0	0	0	0	0	0	0.999999999999985	1	0.957569425391087	up
hsa-miR-6782-3p	0	0	0	0	0	0	0	0	0	0	0	0	0	2.98	1	1	1.08618032896035	up
hsa-miR-6783-3p	0	0	0	2.78	0	0	0	0	1.78	0	0	0	0	0	1	1	0.138333747434551	up
hsa-miR-6785-5p	5.22	0	0	0	0	0	0	1.48	0	0	0	0	0	0	1	1	-0.448397273909108	down
hsa-miR-6786-3p	0	0.92	2.34	2.78	24.12	0	0	1.48	0.89	1.58	0	0	1.61	0	0.182517410289066	1	-1.45407152587531	down
hsa-miR-6786-5p	0	0	0	0	0	0	0	0	0.89	0	0	0	0	0	1	1	0.955870518825706	up
hsa-miR-6787-3p	0	0	0	0	0	0	0	0	0.89	0	0	0	0	5.97	0.34806800602476	1	2.32943497344357	up
hsa-miR-6790-5p	0	0	0	0	0	0	0	0	0	0	0	0	1.61	0	0.999999999999985	1	0.957734445007199	up
hsa-miR-6791-3p	0	1.83	0	0	0	0	0	0	2.67	0.79	0	0	0	0	1	1	0.309253161033521	up
hsa-miR-6791-5p	0	0.92	0	0	0	0	0	0	0.89	1.58	0	0	1.61	0	0.500804547944081	1	0.957529632622584	up
hsa-miR-6793-3p	0	0	2.34	0	0	0	0	0	0	0	0	0	0	0	0.999999999999985	1	-1.29692862806491	down
hsa-miR-6793-5p	15.66	0.92	11.72	2.78	0	0	14.42	2.97	0	1.58	13.21	0	1.61	0	0.229140036376288	1	-1.51042473229807	down
hsa-miR-6794-3p	5.22	0	0	0	0	0	0	0	0	0	0	0	0	0	1	1	-1.49301231466038	down
hsa-miR-6795-5p	0	0	2.34	0	0	0	0	0	0	0	0	0	0	0	0.999999999999985	1	-1.29692862806491	down
hsa-miR-6796-5p	0	0	0	0	0	0	0	1.48	0	0	0	0	1.61	0	0.999999999999985	1	1.52879295212887	up
hsa-miR-6797-5p	5.22	0	2.34	0	0	0	0	0	0	0	0	0	1.61	0	0.999999999999999	1	-1.10392485186814	down
hsa-miR-6799-5p	0	0	0	0	0	0	0	0	0	0	0	0	8.03	0	0.393599926623019	1	2.70731080909095	up
hsa-miR-6801-5p	0	0.92	0	0	0	0	0	0	0	0	0	0	0	0	1	1	-1.29361790095556	down
hsa-miR-6802-3p	0	0.92	0	0	0	0	0	0	0	0	0	0	0	0	1	1	-1.29361790095556	down
hsa-miR-6802-5p	0	0	0	0	0	0	0	0	0	1.58	0	0	1.61	0	0.500296628102316	1	1.93382742169254	up
hsa-miR-6803-3p	5.22	10.07	18.76	0	0	5.88	7.21	5.94	4.45	26	0	16.2	11.25	8.95	0.399862280916431	1	0.643531054531443	up
hsa-miR-6803-5p	0	0	0	0	0	0	7.21	0	0	0.79	0	0	3.21	0	0.999999999999996	1	0.138036179221965	up
hsa-miR-6804-5p	0	0	0	2.78	0	0	0	0	0	0	0	0	0	0	0.999999999999985	1	-1.2974114056437	down
hsa-miR-6805-5p	5.22	0.92	11.72	0	0	2.94	0	4.45	0	3.15	0	37.8	1.61	8.95	0.160585437398924	1	1.33461834568704	up
hsa-miR-6807-5p	0	0	4.69	0	0	0	0	0	0	0	0	0	0	0	0.554178650784066	1	-2.08286985622217	down
hsa-miR-6809-5p	0	0.92	0	0	0	0	0	0	2.67	0	0	0	0	0	1	1	0.625567407521888	up
hsa-miR-6810-3p	0	0	2.34	0	0	0	0	0	0	0	0	0	0	0	0.999999999999985	1	-1.29692862806491	down
hsa-miR-6810-5p	0	0.92	2.34	0	0	0	0	0	0.89	0	0	0	6.43	11.93	0.14539296195449	1	1.92862654800487	up
hsa-miR-6812-3p	0	0	0	0	0	0	0	1.48	0	0	0	0	0	0	0.999999999999985	1	0.957569425391087	up
hsa-miR-6813-5p	5.22	0.92	0	0	0	8.82	0	0	1.78	7.88	0	0	6.43	0	1	1	0.428374363835302	up
hsa-miR-6816-3p	0	0	0	2.78	0	0	0	0	0	0	0	0	0	0	0.999999999999985	1	-1.2974114056437	down
hsa-miR-6817-3p	5.22	0	0	0	0	0	0	0	0	0.79	0	0	0	0	0.999999999999997	1	-0.513386910408447	down
hsa-miR-6817-5p	0	0	0	0	0	0	0	0	0	0.79	0	0	0	0	1	1	0.955868575438046	up
hsa-miR-6818-3p	0	0.92	0	0	0	0	0	0	0	0	0	0	0	0	1	1	-1.29361790095556	down
hsa-miR-6819-5p	0	0	0	0	0	0	0	0	0	2.36	0	0	0	0	0.999999999999997	1	1.78694147133994	up
hsa-miR-6820-3p	0	0.92	0	0	0	0	0	0	0.89	0	0	0	0	0	1	1	-0.337747382129855	down
hsa-miR-6820-5p	0	0.92	2.34	0	0	0	0	0	0	0	0	0	0	0	0.999999999999985	1	-1.96623489310863	down
hsa-miR-6821-5p	0	0	2.34	0	0	5.88	0	1.48	0.89	0	0	0	0	5.97	1	1	-0.084874541817269	down
hsa-miR-6824-3p	0	0	0	0	0	0	0	0	0	0.79	0	0	0	0	1	1	0.955868575438046	up
hsa-miR-6825-3p	0	0	0	0	0	0	0	0	1.78	0	0	0	0	0	0.999999999999985	1	1.52523650980344	up
hsa-miR-6825-5p	0	0	0	0	0	2.94	0	0	0	0	0	0	1.61	0	1	1	-0.343191253039098	down
hsa-miR-6826-3p	0	1.83	0	0	0	0	0	0	0.89	3.15	0	0	0	0	1	1	0.559333826959791	up
hsa-miR-6826-5p	0	0.92	0	0	8.04	0	0	0	0	0	0	0	0	0	0.553786549397407	1	-2.13052146810774	down
hsa-miR-6832-3p	0	0	0	0	0	0	0	0	0	0	0	0	1.61	0	0.999999999999985	1	0.957734445007199	up
hsa-miR-6832-5p	0	0	0	2.78	0	0	0	0	0	0	6.6	0	0	0	1	1	-0.169732895487989	down
hsa-miR-6833-3p	0	0	0	0	0	0	0	0	0.89	0.79	0	0	0	0	0.999999999999985	1	1.52523457345539	up
hsa-miR-6833-5p	5.22	0	0	0	0	0	0	0	0	0	0	0	1.61	0	1	1	-0.443215186196332	down
hsa-miR-6835-5p	0	0	4.69	0	0	0	0	0	0	0.79	0	0	0	0	0.53591249768628	1	-1.20682583814125	down
hsa-miR-6837-3p	0	0.92	0	0	0	0	0	1.48	0	0	0	0	0	0	0.999999999999985	1	-0.336048475564474	down
hsa-miR-6842-3p	0	8.24	7.03	0	0	0	0	1.48	9.79	10.24	0	0	4.82	0	0.614460875578178	1	0.60913009217456	up
hsa-miR-6842-5p	0	0.92	0	0	0	5.88	0	0	2.67	3.94	0	0	3.21	0	0.733941370995515	1	0.678030741362852	up
hsa-miR-6843-3p	0	0	0	0	0	0	0	0	0.89	0	0	0	0	0	1	1	0.955870518825706	up
hsa-miR-6844	0	0	0	0	0	0	0	0	0	0.79	0	0	0	0	1	1	0.955868575438046	up
hsa-miR-6847-5p	5.22	0	2.34	2.78	0	2.94	0	1.48	1.78	0	6.6	0	0	8.95	0.999999999999995	1	0.255349107894967	up
hsa-miR-6848-5p	0	0	0	0	0	0	0	0	0.89	0	0	0	0	5.97	0.348296722625528	1	2.32992803908725	up
hsa-miR-6849-5p	0	0	0	0	0	0	0	0	0	0.79	0	0	0	0	1	1	0.955868575438046	up
hsa-miR-6850-5p	20.88	2.75	21.1	33.41	8.04	14.7	0	4.45	3.56	5.51	39.63	0	0	0	0.161620556993139	1	-1.3328751144425	down
hsa-miR-6851-5p	0	0	0	0	0	0	0	0	0	0	0	0	1.61	0	0.999999999999985	1	0.957734445007199	up
hsa-miR-6852-3p	0	0	0	0	0	0	0	0	0	0.79	0	0	0	0	1	1	0.955868575438046	up
hsa-miR-6852-5p	0	18.31	4.69	11.14	0	58.79	0	1.48	13.34	43.33	33.02	5.4	16.07	8.95	0.639193321399131	1	0.302903618332717	up
hsa-miR-6854-3p	5.22	0	0	0	0	0	0	0	0	0	0	0	0	0	1	1	-1.49327616875377	down
hsa-miR-6854-5p	0	0	0	0	0	0	0	0	0	0	6.6	0	0	0	0.999999999999996	1	1.37813690662207	up
hsa-miR-6855-3p	0	1.83	0	0	0	0	0	0	0	1.58	0	0	0	0	1	1	-0.437705722211899	down
hsa-miR-6855-5p	0	0.92	0	0	0	0	0	0	0	0.79	0	0	0	0	1	1	-0.337749325517515	down
hsa-miR-6856-5p	0	0	2.34	0	0	0	0	0	0	0	0	0	0	0	0.999999999999985	1	-1.29692862806491	down
hsa-miR-6859-5p	10.44	0	2.34	0	0	0	0	0	2.67	1.58	0	0	3.21	0	0.999999999999996	1	0.00537968480486493	up
hsa-miR-6860	0	0	0	0	0	0	0	0	0	0	0	0	1.61	0	0.999999999999985	1	0.957734445007199	up
hsa-miR-6861-5p	0	0	0	0	0	0	0	0	1.78	0	0	0	0	0	0.999999999999985	1	1.52523650980344	up
hsa-miR-6862-5p	0	2.75	0	0	0	5.88	0	0	0.89	3.94	0	0	0	0	1	1	-0.45089638224244	down
hsa-miR-6864-5p	0	0.92	0	0	0	0	0	0	0	0.79	0	0	0	0	1	1	-0.337749325517515	down
hsa-miR-6865-5p	0	0	0	2.78	0	0	0	0	0	0	0	0	0	0	0.999999999999985	1	-1.2974114056437	down
hsa-miR-6866-5p	0	1.83	2.34	0	0	8.82	0	1.48	0.89	0.79	0	10.8	1.61	0	1	1	-0.212211241710246	down
hsa-miR-6867-5p	0	0	0	2.78	0	0	0	0	0	0	0	0	0	0	0.999999999999985	1	-1.2974114056437	down
hsa-miR-6868-3p	10.44	0.92	2.34	0	0	0	0	0	0.89	0	0	0	0	0	0.182166712193397	1	-2.09685312138203	down
hsa-miR-6869-5p	0	0	2.34	0	0	0	0	0	0	0	0	0	1.61	0	1	1	-0.33919418305771	down
hsa-miR-6873-3p	0	0	0	0	0	0	0	0	1.78	1.58	0	0	0	0	0.500296628102316	1	2.24855062170934	up
hsa-miR-6875-5p	0	1.83	0	0	0	0	0	0	0	1.58	0	10.8	0	0	0.498418799010789	1	1.1422651436302	up
hsa-miR-6876-3p	5.22	0	0	0	0	0	0	0	0	0.79	0	0	0	0	1	1	-0.512160426140769	down
hsa-miR-6877-5p	0	1.83	2.34	5.57	0	14.7	0	2.97	0	4.73	0	0	1.61	0	0.416611247745264	1	-1.01435863448241	down
hsa-miR-6878-5p	0	0	0	2.78	0	0	0	0	0	0	0	0	0	0	0.999999999999985	1	-1.2974114056437	down
hsa-miR-6879-3p	0	1.83	0	0	0	0	0	0	0	0	0	0	0	0	0.999999999999985	1	-1.96293835932178	down
hsa-miR-6879-5p	0	0	2.34	0	0	0	0	0	0	0	0	0	1.61	0	1	1	-0.33919418305771	down
hsa-miR-6880-3p	0	0	0	0	0	0	0	1.48	0.89	0	0	0	0	0	0.999999999999985	1	1.52693123721078	up
hsa-miR-6881-3p	0	0	2.34	0	0	0	0	0	0.89	0.79	0	0	1.61	0	1	1	0.628422990335465	up
hsa-miR-6881-5p	0	0	0	0	0	0	0	0	0.89	0	0	0	0	0	1	1	0.955870518825706	up
hsa-miR-6882-3p	0	0	0	0	0	2.94	0	1.48	0	0	0	0	0	0	1	1	-0.339776811419513	down
hsa-miR-6882-5p	0	0.92	0	0	0	0	0	0	2.67	1.58	0	0	0	0	0.50717853763344	1	1.17485126226486	up
hsa-miR-6883-3p	0	0	0	0	0	0	0	1.48	1.78	0	0	0	0	0	0.500296628102316	1	1.93366665529493	up
hsa-miR-6884-3p	0	0	0	0	0	0	0	0	0	0	0	0	1.61	0	0.999999999999985	1	0.957734445007199	up
hsa-miR-6884-5p	0	0.92	0	0	0	0	7.21	0	0	1.58	0	16.2	3.21	0	0.453254907656548	1	1.42168030233919	up
hsa-miR-6885-3p	0	0	0	0	0	0	0	0	0	2.36	0	0	0	0	0.999999999999997	1	1.7877814476289	up
hsa-miR-6885-5p	0	0	0	0	0	0	0	1.48	0	0	0	0	0	0	0.999999999999985	1	0.957569425391087	up
hsa-miR-6886-3p	0	0	0	0	0	0	0	1.48	0	0	0	0	0	0	0.999999999999985	1	0.957569425391087	up
hsa-miR-6887-5p	0	0	0	2.78	0	0	0	0	0	0.79	0	0	0	0	0.999999999999985	1	-0.341542830205656	down
hsa-miR-6889-5p	0	0	0	0	0	0	0	2.97	1.78	0.79	0	0	0	0	0.511069005201348	1	2.47391467963453	up
hsa-miR-6891-5p	0	0.92	0	0	0	0	0	0	0	0	0	0	0	0	1	1	-1.29361790095556	down
hsa-miR-6892-5p	0	0.92	0	0	0	0	0	0	0.89	0	0	10.8	0	0	0.233379257803845	1	1.58415629102155	up
hsa-miR-6894-5p	0	0	2.34	0	0	0	0	0	0	0.79	0	0	1.61	0	1	1	0.230165494771487	up
hsa-miR-7-1-3p	0	6.41	2.34	0	0	2.94	0	7.42	1.78	7.88	6.6	0	1.61	0	0.387654392728206	1	0.666119114975661	up
hsa-miR-7-5p	375.9	127.26	356.38	314.62	273.33	173.44	230.74	68.27	204.61	195.38	277.38	118.81	139.8	134.23	0.0576607747209177	1	-0.747723896713547	down
hsa-miR-708-5p	0	2.75	7.03	0	16.08	2.94	0	0	0	0.79	0	0	1.61	0	0.0707993439494931	1	-2.46959917287117	down
hsa-miR-7106-5p	0	0.92	0	0	0	0	0	0	0	0.79	0	0	0	0	1	1	-0.337749325517515	down
hsa-miR-711	0	0	0	2.78	0	2.94	0	0	0	0	0	0	0	0	0.501991815822255	1	-1.98814574059423	down
hsa-miR-7110-3p	0	0	0	0	0	0	0	0	0	1.58	0	0	1.61	0	0.500296628102316	1	1.93382742169254	up
hsa-miR-7110-5p	0	0	2.34	0	0	0	0	0	0	0	0	0	0	0	0.999999999999985	1	-1.29692862806491	down
hsa-miR-7111-3p	0	0	0	0	0	8.82	0	0	0	0	0	0	0	0	0.372360873374032	1	-2.69726881762402	down
hsa-miR-7113-3p	0	0	0	0	0	0	0	0	0	0.79	0	0	0	0	1	1	0.955868575438046	up
hsa-miR-7113-5p	0	0	2.34	0	0	0	0	0	0.89	0	0	0	0	0	0.999999999999985	1	-0.341058109239202	down
hsa-miR-7114-3p	5.22	0	0	0	0	0	0	0	0	0	0	0	0	0	1	1	-1.49326892818228	down
hsa-miR-7151-3p	0	0.92	0	0	0	0	0	0	0.89	0.79	0	0	0	8.95	0.216817243366572	1	1.87921716818231	up
hsa-miR-7161-3p	5.22	0	0	0	0	0	0	0	0	0	0	0	0	0	1	1	-1.49328402905067	down
hsa-miR-744-3p	0	0	0	0	0	0	0	0	0.89	0	0	0	0	0	1	1	0.955870518825706	up
hsa-miR-744-5p	386.34	1297.31	323.56	303.48	715.48	3442.25	108.16	425.95	1079.99	2793.67	918	1306.96	1659.94	420.6	0.414791591756728	1	0.49057575027627	up
hsa-miR-7515	0	0	0	0	0	0	0	0	0	0.79	0	0	0	0	1	1	0.955868575438046	up
hsa-miR-758-3p	0	0	0	2.78	0	0	0	0	1.78	0	0	0	0	0	1	1	0.137810184726698	up
hsa-miR-758-5p	0	0.92	0	0	0	0	0	0	0.89	0	0	0	0	0	1	1	-0.337747382129855	down
hsa-miR-760	0	3.66	9.38	5.57	0	5.88	0	2.97	4.45	13.39	13.21	0	4.82	0	0.558272853646923	1	0.432055821703541	up
hsa-miR-765	15.66	1.83	18.76	2.78	0	0	0	0	0.89	0.79	0	0	0	0	0.00669267031812222	1	-3.20396006079739	down
hsa-miR-766-3p	5.22	11.9	2.34	11.14	0	8.82	0	8.9	8.9	18.12	46.23	5.4	9.64	0	0.128077504673745	1	0.909248190340186	up
hsa-miR-766-5p	5.22	6.41	7.03	0	0	0	0	1.48	4.45	13.39	6.6	0	16.07	2.98	0.207209060959656	1	1.11303327004935	up
hsa-miR-769-3p	0	6.41	0	0	8.04	5.88	0	2.97	8.01	7.09	0	10.8	1.61	0	0.61865454407551	1	0.596712152885711	up
hsa-miR-769-5p	5.22	29.3	21.1	11.14	24.12	26.46	0	7.42	15.12	43.33	26.42	0	22.5	5.97	0.958230807243108	1	0.0525509619775823	up
hsa-miR-7704	0	0	0	0	0	0	0	0	0	0	0	5.4	1.61	0	0.533303570938476	1	1.81911555091991	up
hsa-miR-7705	0	0	0	0	0	0	0	0	0.89	0	0	0	0	0	1	1	0.955870518825706	up
hsa-miR-7706	0	7.32	2.34	5.57	8.04	2.94	0	10.39	2.67	0.79	6.6	0	1.61	0	0.865027978904603	1	-0.311942058580051	down
hsa-miR-7843-5p	0	0	0	0	0	0	0	0	0.89	0	0	0	0	0	1	1	0.955870518825706	up
hsa-miR-7845-5p	0	0	0	2.78	0	2.94	0	0	0	1.58	0	10.8	0	0	0.760801862252395	1	0.461246468664391	up
hsa-miR-7846-3p	0	0	0	5.57	0	0	0	1.48	0.89	3.15	6.6	0	0	0	0.742678141396588	1	0.681565523004573	up
hsa-miR-7847-3p	0	0.92	4.69	0	0	0	0	0	0	0	0	0	0	0	0.53098147921732	1	-2.38967646698608	down
hsa-miR-7848-3p	0	1.83	0	0	0	0	0	0	0	0	0	0	0	0	0.999999999999985	1	-1.96293835932178	down
hsa-miR-7849-3p	0	2.75	0	0	0	2.94	0	1.48	1.78	1.58	0	0	0	0	1	1	-0.205857510108466	down
hsa-miR-7850-5p	5.22	0	0	0	0	0	0	0	0	0	0	0	0	0	0.999999999999997	1	-1.49329909901897	down
hsa-miR-7851-3p	0	0	2.34	0	0	0	0	1.48	0	0	0	0	1.61	0	1	1	0.236415902924685	up
hsa-miR-7854-3p	0	0	4.69	0	0	0	0	0	0	0.79	0	0	0	0	0.536253280006061	1	-1.20765446773383	down
hsa-miR-7855-5p	0	0	0	0	0	0	0	0	0	0.79	0	0	1.61	0	0.999999999999985	1	1.5270941228364	up
hsa-miR-7975	0	0	0	0	0	0	7.21	0	0	9.45	0	0	0	0	0.999999999999996	1	0.929096710844705	up
hsa-miR-7976	0	2.75	7.03	2.78	0	0	0	8.9	2.67	2.36	0	0	4.82	0	0.825095395492331	1	0.494449360377363	up
hsa-miR-7977	0	0	0	0	0	0	0	0	0.89	0	0	0	0	0	1	1	0.955870518825706	up
hsa-miR-8060	0	0	0	2.78	0	0	0	0	0	0	0	0	0	0	0.999999999999985	1	-1.2974114056437	down
hsa-miR-8062	5.22	0	0	0	0	0	0	0	0	0	0	0	0	0	0.999999999999997	1	-1.49277458032455	down
hsa-miR-8065	0	0	0	0	0	0	0	0	0	0.79	0	0	0	0	1	1	0.955868575438046	up
hsa-miR-8072	0	0.92	0	2.78	0	0	0	0	0.89	0.79	0	0	0	0	1	1	-0.448752443757373	down
hsa-miR-8082	5.22	0	0	0	0	0	0	0	0	0	0	0	0	0	1	1	-1.49225152039687	down
hsa-miR-8085	5.22	1.83	4.69	0	0	0	0	1.48	0	0	0	0	0	0	0.157546784497355	1	-2.03814984981597	down
hsa-miR-8088	0	0	2.34	0	0	0	0	0	0	0	0	0	0	0	0.999999999999985	1	-1.29692862806491	down
hsa-miR-873-5p	0	2.75	2.34	0	0	2.94	0	0	0.89	3.94	0	10.8	0	0	0.6145124774513	1	0.333342940311269	up
hsa-miR-874-3p	15.66	22.89	18.76	8.35	0	0	0	46.01	9.79	11.82	6.6	0	9.64	17.9	0.352726169741558	1	0.653732031053168	up
hsa-miR-874-5p	15.66	2.75	2.34	0	0	0	0	2.97	2.67	2.36	0	0	4.82	0	1	1	-0.157697156903785	down
hsa-miR-875-5p	0	0	0	0	0	0	0	0	0.89	0.79	33.02	0	0	0	0.0803109691813174	1	3.95574600408882	up
hsa-miR-877-3p	0	0.92	0	0	0	0	0	2.97	1.78	3.94	0	0	4.82	0	0.0510529221550332	1	2.33383740277579	up
hsa-miR-877-5p	5.22	5.49	2.34	0	0	8.82	0	5.94	8.01	18.12	13.21	0	3.21	2.98	0.172584921178103	1	1.09377569417531	up
hsa-miR-885-3p	0	10.99	23.45	0	0	5.88	0	194.42	20.46	0	0	32.4	11.25	2.98	0.0116492418874468	1	2.62802712995064	up
hsa-miR-885-5p	0	17.4	30.48	5.57	0	8.82	0	221.14	19.57	1.58	0	43.21	8.03	0	0.0325975687556797	1	2.23317224215271	up
hsa-miR-887-3p	5.22	2.75	0	0	0	0	0	2.97	2.67	3.15	0	0	6.43	0	0.579482098927247	1	1.0297950671579	up
hsa-miR-889-3p	5.22	10.99	2.34	2.78	0	0	0	0	3.56	8.67	0	0	0	0	0.700737021899236	1	-0.54927577738702	down
hsa-miR-892b	0	0	0	0	0	0	0	0	0	0.79	0	0	0	0	1	1	0.955868575438046	up
hsa-miR-9-3p	5.22	1.83	14.07	5.57	0	0	0	0	1.78	0.79	0	0	1.61	0	0.065339126984921	1	-2.03843971301386	down
hsa-miR-9-5p	214.05	7.32	51.58	105.8	24.12	17.64	0	7.42	3.56	8.67	6.6	43.21	3.21	0	0.00933277242452502	1	-2.44017287600225	down
hsa-miR-920	0	0	0	0	0	0	7.21	0	0	0	0	0	0	0	0.607115290095678	1	-2.11318302697915	down
hsa-miR-92a-1-5p	0	0.92	4.69	0	0	0	0	4.45	0	1.58	0	0	0	0	1	1	0.109141305635455	up
hsa-miR-92a-3p	22825.4	31843.95	28937.12	24127.92	8843.01	12105.21	10311.29	26172.92	21102.55	26418.5	24118.98	6621.19	17057.33	8379.2	0.81667711360903	1	-0.0909888851853766	down
hsa-miR-92b-3p	287.14	438.54	393.89	348.03	48.23	29.4	144.21	372.52	237.53	211.93	297.19	81.01	162.3	77.56	0.657052358895114	1	-0.236374451831338	down
hsa-miR-92b-5p	10.44	14.65	58.62	36.19	16.08	14.7	14.42	20.78	11.56	22.85	6.6	16.2	27.32	14.91	0.474143470576449	1	-0.394071319426302	down
hsa-miR-93-3p	10.44	43.95	44.55	22.27	40.2	17.64	0	51.95	36.47	47.27	13.21	5.4	28.92	14.91	0.711344579340952	1	0.222492531173735	up
hsa-miR-93-5p	3336.1	4727.79	3055.02	4660.76	1599.78	5932.08	2538.16	2208.41	7237.02	7248.88	3962.59	2700.32	3085.26	2180.56	0.739970698038974	1	0.130146465551722	up
hsa-miR-933	0	0	0	0	0	0	0	0	0	0.79	0	0	0	0	1	1	0.955868575438046	up
hsa-miR-935	0	0.92	2.34	8.35	40.2	0	0	1.48	2.67	3.15	0	0	3.21	0	0.13642598063742	1	-1.66239496712675	down
hsa-miR-936	0	0	0	2.78	0	0	0	0	0	0	0	0	0	0	0.999999999999985	1	-1.2974114056437	down
hsa-miR-939-5p	0	0.92	0	0	0	11.76	0	1.48	0.89	0	0	0	0	0	0.494221668056451	1	-1.69532660535859	down
hsa-miR-940	0	0	0	0	0	0	0	0	0	1.58	0	0	0	0	0.999999999999985	1	1.52523263710988	up
hsa-miR-941	31.32	27.47	42.2	13.92	40.2	55.85	14.42	28.2	55.16	60.66	19.81	16.2	114.09	26.85	0.275758085472878	1	0.608159514487904	up
hsa-miR-942-3p	0	0	2.34	0	0	0	0	0	0	0	0	0	0	0	0.999999999999985	1	-1.29692862806491	down
hsa-miR-942-5p	73.09	50.35	82.06	50.12	0	32.34	50.47	46.01	61.38	59.88	39.63	10.8	36.96	14.91	0.529812523581503	1	-0.325192968621774	down
hsa-miR-944	0	0	2.34	0	0	0	0	0	0	0	0	0	0	0	0.999999999999985	1	-1.29692862806491	down
hsa-miR-95-3p	46.99	38.45	67.99	38.98	32.16	41.15	21.63	38.59	69.39	17.33	33.02	43.21	33.75	32.81	0.889502182039103	1	-0.0838332484531457	down
hsa-miR-95-5p	0	0	0	0	0	0	0	0	1.78	0	6.6	0	0	0	0.524100277393073	1	1.97501697630174	up
hsa-miR-9500	0	0	0	0	8.04	0	0	0	0	0	0	0	0	0	0.594354671603661	1	-1.95411960723991	down
hsa-miR-96-5p	31.32	31.13	58.62	41.76	8.04	8.82	79.32	46.01	29.36	22.85	13.21	5.4	9.64	26.85	0.184628885413377	1	-0.748900380793413	down
hsa-miR-98-3p	0	0	2.34	0	0	0	0	0	0	0	0	0	0	0	0.999999999999985	1	-1.29692862806491	down
hsa-miR-98-5p	668.26	561.22	454.85	601.39	683.32	640.83	274.01	284.96	827.34	809.11	785.91	459.05	591.34	441.48	0.741426723580093	1	0.115300933050734	up
hsa-miR-9901	0	0	2.34	0	0	0	0	0	0	0.79	0	0	0	0	0.999999999999985	1	-0.341060052626862	down
hsa-miR-9903	0	0.92	0	0	0	0	0	0	0	0	0	0	0	0	1	1	-1.29361790095556	down
hsa-miR-9985	26.1	12.82	32.82	22.27	225.09	26.46	0	5.94	9.79	7.09	33.02	27	16.07	0	0.0285330415894828	1	-1.90019331895895	down
hsa-miR-99a-3p	0	3.66	0	2.78	0	0	14.42	4.45	6.23	0	0	10.8	1.61	0	0.999999999999998	1	0.215209264006635	up
hsa-miR-99a-5p	120.08	151.06	150.05	108.58	112.55	44.09	57.69	553.59	163.69	41.76	79.25	21.6	51.42	59.66	0.508999976160688	1	0.405743723838292	up
hsa-miR-99b-3p	20.88	4.58	14.07	2.78	32.16	5.88	0	5.94	14.23	14.97	6.6	21.6	11.25	5.97	0.876746426040983	1	0.243834327196156	up
hsa-miR-99b-5p	856.21	435.79	567.39	434.34	257.25	464.45	108.16	422.98	435.91	456.16	264.17	226.83	819.52	683.1	0.593097147836997	1	0.225166339535156	up
unconservative_10_71179	5.22	3.66	9.38	8.35	0	0	0	5.94	1.78	1.58	13.21	0	0	0	0.73351620646959	1	-0.661304571780374	down
unconservative_10_72828	0	0	4.69	0	0	0	0	2.97	0	0	0	5.4	0	0	1	1	0.235448207007683	up
unconservative_10_73545	0	0	0	0	32.16	0	0	0	0	0.79	0	0	0	5.97	0.415985107712877	1	-1.75944160572321	down
unconservative_10_73701	5.22	0	0	11.14	0	0	0	1.48	1.78	0	13.21	0	0	0	0.835058532343135	1	-0.578357524933117	down
unconservative_10_74317	0	0.92	0	0	0	0	0	0	0	0	0	0	1.61	0	0.999999999999985	1	-0.335883455948363	down
unconservative_10_74366	5.22	0	9.38	5.57	16.08	2.94	0	2.97	4.45	0	13.21	16.2	1.61	20.88	0.506757041853976	1	0.647061549072532	up
unconservative_11_78546	0	0	0	0	0	0	14.42	0	0	0	0	0	0	0	0.249166263948122	1	-3.33204389515405	down
unconservative_11_79524	0	1.83	0	0	0	0	0	0	0	0.79	0	0	4.82	0	0.999999999999997	1	0.709907996724786	up
unconservative_11_80268	0	5.49	2.34	5.57	8.04	11.76	21.63	2.97	10.68	4.73	0	27	4.82	0	0.931929218916032	1	-0.125476658393899	down
unconservative_11_80744	5.22	3.66	0	0	0	8.82	0	1.48	3.56	0.79	0	0	1.61	2.98	0.795807461746584	1	-0.548281802924378	down
unconservative_11_80977	99.2	14.65	46.89	77.96	40.2	26.46	36.05	10.39	8.01	6.3	52.83	10.8	1.61	5.97	0.00144682460249807	1	-2.12705258385421	down
unconservative_12_81920	0	0	0	0	0	0	0	0	0	0	0	0	0	8.95	0.300896054396698	1	2.78304585145308	up
unconservative_12_84247	0	0	0	0	24.12	0	0	0	0	0	0	0	0	0	0.151387372748091	1	-3.75398282985504	down
unconservative_12_85985	0	0	0	0	0	2.94	0	0	0	0	0	0	0	0	0.999999999999985	1	-1.2973462368106	down
unconservative_13_89478	15.66	0.92	2.34	2.78	0	0	0	13.36	2.67	3.15	0	0	3.21	0	0.869372301494897	1	0.468914158056592	up
unconservative_13_89837	0	0	2.34	0	0	0	0	0	0	0	0	0	0	0	0.999999999999985	1	-1.29692862806491	down
unconservative_14_92557	0	0	0	0	0	0	0	0	0	0	0	10.8	0	0	0.322045093493179	1	2.72021206872048	up
unconservative_14_94343	0	0.92	0	0	0	0	0	0	0	0	0	0	1.61	0	0.999999999999985	1	-0.335883455948363	down
unconservative_14_94651	0	0	0	0	40.2	0	0	0	2.67	0	19.81	0	0	0	0.522002591052386	1	-1.17080988776223	down
unconservative_14_94731	10.44	0.92	7.03	0	0	0	0	1.48	0.89	1.58	26.42	0	0	2.98	0.7518183513966	1	0.410080860732206	up
unconservative_15_95886	5.22	3.66	7.03	8.35	0	2.94	0	0	0	1.58	6.6	0	0	0	0.0809137835710279	1	-2.27372348718963	down
unconservative_15_95920	172.29	13.73	82.06	55.68	48.23	5.88	57.69	65.3	35.58	25.21	112.27	0	4.82	0	0.210339345899138	1	-0.984772264430981	down
unconservative_16_101563	0	0	0	0	0	0	0	0	0	0	0	10.8	0	0	0.321739692083094	1	2.71943036905477	up
unconservative_16_102082	0	2.75	0	0	0	0	0	0	1.78	0	0	0	0	0	1	1	-0.748749419955567	down
unconservative_16_102246	0	0	0	0	0	0	0	0	0	0	0	0	0	5.97	0.604137372989667	1	2.22667267525253	up
unconservative_16_103202	0	2.75	0	0	0	0	0	0	1.78	0	0	0	0	0	1	1	-0.749358280862409	down
unconservative_16_98748	15.66	0	7.03	8.35	8.04	8.82	0	0	0.89	2.36	26.42	0	0	0	0.388789765490449	1	-1.27644554203741	down
unconservative_16_98757	0	0	0	0	0	0	7.21	1.48	0	0	0	5.4	0	0	0.999999999999996	1	0.131346904582765	up
unconservative_16_98877	0	0	0	0	0	0	0	0	0	0	0	0	0	2.98	1	1	1.08655196164857	up
unconservative_16_99729	15.66	0	0	0	0	0	0	0	0	0	0	0	0	0	0.283903105575502	1	-3.09321983669613	down
unconservative_16_99877	0	0	0	0	0	0	0	0	0	0	0	0	0	5.97	0.603856515777711	1	2.22594718099215	up
unconservative_17_103585	15.66	5.49	18.76	25.06	0	14.7	7.21	1.48	0	3.94	39.63	0	4.82	2.98	0.239879007704589	1	-1.22621616945897	down
unconservative_17_104028	0	0	0	0	32.16	0	0	0	0	0	0	0	1.61	0	0.186413850200144	1	-3.10111193923652	down
unconservative_17_104589	0	0	0	0	0	0	0	0	0	0	0	0	0	5.97	0.603519170057766	1	2.22507167939259	up
unconservative_17_105991	10.44	0.92	4.69	8.35	0	0	0	2.97	0	3.15	39.63	0	0	0	0.711245358449184	1	0.39201285745745	up
unconservative_17_106620	0	0	0	0	0	0	0	0	0.89	2.36	0	0	1.61	0	0.505515155071258	1	2.46932459782944	up
unconservative_17_107069	0	0	0	0	0	0	0	1.48	8.01	0	0	0	0	0	0.221296041290533	1	2.93775329066017	up
unconservative_17_107461	0	0	0	0	0	0	0	0	0	0.79	0	0	0	0	1	1	0.955868575438046	up
unconservative_17_107468	0	0	0	0	24.12	0	0	0	0	0	0	0	0	0	0.151031061968978	1	-3.753194342999	down
unconservative_17_108081	0	0	0	0	0	0	0	0	0	0	0	0	0	8.95	0.300379228260271	1	2.78243619432911	up
unconservative_19_111659	0	3.66	0	2.78	16.08	8.82	0	0	0.89	11.03	0	0	0	0	0.459225431001001	1	-0.822983255747196	down
unconservative_19_112019	0	0	0	0	0	0	0	0	0	0	0	0	1.61	0	0.999999999999985	1	0.957734445007199	up
unconservative_19_112061	0	1.83	2.34	0	0	0	0	7.42	6.23	0	0	10.8	6.43	0	0.0576636026847207	1	2.04582300667577	up
unconservative_19_112705	120.08	6.41	30.48	69.61	8.04	26.46	0	19.29	4.45	11.82	72.65	0	3.21	2.98	0.122878288497852	1	-1.33912356205581	down
unconservative_19_112706	120.08	6.41	30.48	69.61	8.04	26.46	0	19.29	4.45	11.82	72.65	0	3.21	2.98	0.122622591528199	1	-1.33924919724557	down
unconservative_19_113375	0	0	0	0	0	0	0	0	1.78	0	19.81	0	0	0	0.177976738126872	1	3.20878474624745	up
unconservative_19_114106	5.22	0	0	0	0	8.82	0	0	0	1.58	6.6	0	0	0	0.574021908051779	1	-1.10827512519671	down
unconservative_1_10013	46.99	4.58	7.03	19.49	0	20.58	14.42	1.48	2.67	1.58	6.6	0	12.86	11.93	0.0760981484982824	1	-1.49528686063775	down
unconservative_1_11152	626.5	37.54	100.82	58.47	16.08	5.88	7.21	145.45	51.6	59.88	336.82	0	1.61	8.95	0.610811571821907	1	-0.49185372875967	down
unconservative_1_1895	0	0.92	0	0	0	0	0	0	2.67	1.58	0	0	1.61	0	0.264043588720163	1	1.41038172470692	up
unconservative_1_3539	0	0	0	0	0	8.82	0	0	0	0	0	0	0	0	0.372133775466677	1	-2.69727858048933	down
unconservative_1_4385	73.09	1.83	14.07	13.92	0	17.64	0	5.94	2.67	3.15	33.02	0	0	0	0.120337650774821	1	-1.67414350253796	down
unconservative_1_5330	5.22	0	0	0	0	0	0	0	0	0	0	0	1.61	0	1	1	-0.442875200267876	down
unconservative_1_5903	0	0	0	0	0	0	0	1.48	0.89	0	0	0	1.61	0	0.500296628102316	1	1.93552400421362	up
unconservative_1_7075	15.66	0	2.34	0	0	0	0	0	0	0	0	0	0	0	0.155195098846622	1	-3.29772704354254	down
unconservative_1_7459	5.22	0	2.34	0	24.12	0	0	0	0	0	6.6	0	0	0	0.252128706719291	1	-2.6655670548525	down
unconservative_1_8027	5.22	0	2.34	2.78	0	0	14.42	0	0.89	0	0	0	0	0	0.0324603011868784	1	-2.84818617846725	down
unconservative_1_8869	0	0	2.34	0	0	0	0	0	0	0	0	0	0	0	0.999999999999985	1	-1.29692862806491	down
unconservative_1_9354	0	0	0	0	0	8.82	0	0	0	0	0	0	0	0	0.371986759422497	1	-2.6972847216285	down
unconservative_20_116070	5.22	0	0	2.78	0	0	0	0	0	0	0	0	0	0	0.515680704967341	1	-2.13020600280804	down
unconservative_20_116390	0	0	0	0	0	0	0	0	0	1.58	0	0	1.61	0	0.500296628102316	1	1.93382742169254	up
unconservative_20_117273	0	0	0	0	0	0	0	0	0	0	0	5.4	0	0	0.589401225854284	1	1.55555668254975	up
unconservative_20_117314	5.22	2.75	2.34	0	0	20.58	0	2.97	8.01	16.54	6.6	0	6.43	2.98	0.624397346506486	1	0.553406618060398	up
unconservative_20_119024	10.44	0	0	0	0	0	0	0	0	0	0	0	0	0	0.386281073707281	1	-2.53295068092703	down
unconservative_21_119963	5.22	0	2.34	0	0	0	0	0	0	0	0	0	0	0	0.512595692609762	1	-2.08255461720755	down
unconservative_21_121329	5.22	0.92	4.69	2.78	0	0	0	0	0	0.79	0	0	0	0	0.0843011554039785	1	-2.24946441282591	down
unconservative_22_122559	26.1	0	4.69	8.35	0	0	0	1.48	0.89	1.58	0	0	1.61	0	0.0798835935414963	1	-2.04240350753842	down
unconservative_22_122760	0	0	0	0	0	0	0	0	0	0	13.21	0	0	0	0.421408190677517	1	2.51240228017246	up
unconservative_22_123527	0	0	0	0	40.2	5.88	0	0	0	0	13.21	0	0	17.9	0.828327267332882	1	-0.476088567500128	down
unconservative_22_123675	73.09	4.58	14.07	30.63	0	0	0	11.87	8.01	6.3	6.6	0	0	0	0.0702978759532591	1	-1.69031431915535	down
unconservative_2_12870	5.22	0	2.34	2.78	0	0	0	0	0	0	0	0	0	0	0.2658659841808	1	-2.56227863938417	down
unconservative_2_12948	10.44	0	9.38	2.78	0	0	0	4.45	1.78	1.58	19.81	0	0	0	1	1	-0.102855940556664	down
unconservative_2_14132	0	0	0	0	0	0	14.42	0	0	0	0	0	0	0	0.249199869446701	1	-3.33214256208799	down
unconservative_2_14480	0	0	0	0	0	0	0	0	0	0	0	0	0	2.98	1	1	1.08692260326451	up
unconservative_2_14702	5.22	0	0	0	0	0	0	0	0.89	195.38	0	0	0	0	0.00699540598616728	1	5.21360152282947	up
unconservative_2_15406	0	0	0	2.78	0	0	0	0	0	0.79	6.6	0	0	0	0.999999999999998	1	0.230239446685924	up
unconservative_2_16067	10.44	1.83	0	2.78	0	0	0	5.94	0.89	1.58	0	0	0	0	0.788371871153597	1	-0.297594944658545	down
unconservative_2_16567	0	0.92	0	0	0	2.94	0	0	0.89	1.58	0	0	0	0	1	1	-0.0715986382841917	down
unconservative_2_16772	5.22	0.92	2.34	19.49	0	0	0	2.97	1.78	1.58	26.42	0	0	0	1	1	-0.355643064950076	down
unconservative_2_17779	0	0	0	0	0	0	0	0	0	0	0	0	0	2.98	1	1	1.08752658359227	up
unconservative_2_18427	0	0	2.34	0	0	0	0	0	16.01	0	13.21	0	0	0	0.137256705073107	1	2.61673190588725	up
unconservative_2_19654	0	0	0	0	0	0	7.21	0	0	0	0	10.8	0	0	1	1	0.53066114541901	up
unconservative_2_20127	10.44	0.92	0	22.27	0	0	0	4.45	0	2.36	26.42	0	0	0	0.917089400389319	1	-0.473686144994348	down
unconservative_3_22201	0	0	2.34	0	0	0	0	2.97	0	0.79	26.42	0	0	0	0.176239361318924	1	2.35152043084792	up
unconservative_3_22388	0	0	0	0	16.08	0	0	0	0	0	0	0	0	0	0.309461563272044	1	-3.10729074087349	down
unconservative_3_25340	0	0	0	0	0	8.82	0	0	0.89	0.79	0	0	0	0	0.697274272720903	1	-1.36361734058188	down
unconservative_3_25793	20.88	0	2.34	0	0	0	0	0	0	0	13.21	0	0	0	0.591746312779092	1	-1.3084313820002	down
unconservative_3_27172	0	0	4.69	5.57	8.04	0	0	0	0	0	0	0	0	0	0.0689568541377906	1	-3.4167801738549	down
unconservative_3_27618	0	0	0	0	0	0	14.42	0	0	0	0	0	0	0	0.248948062475806	1	-3.33140261397734	down
unconservative_4_29646	0	0	0	0	0	0	0	0	0	0	0	16.2	0	0	0.196752968880286	1	3.35006724335461	up
unconservative_4_30666	0	1.83	4.69	5.57	40.2	0	0	2.97	0	0.79	13.21	0	0	0	0.196743759899942	1	-1.90522412649301	down
unconservative_4_34834	0	0	0	0	0	2.94	0	0	0.89	3.15	0	0	0	0	0.999999999999999	1	0.827093401161265	up
unconservative_5_36792	15.66	0.92	4.69	11.14	16.08	5.88	0	1.48	0.89	3.15	26.42	0	0	0	0.366234003838263	1	-1.19763490053736	down
unconservative_5_40921	10.44	0	0	0	0	2.94	21.63	0	0	0	0	0	0	2.98	0.0699325386051123	1	-3.13846680592736	down
unconservative_5_41072	0	0	0	0	0	0	7.21	0	0	0	0	10.8	0	0	0.999999999999994	1	0.530974158006986	up
unconservative_5_41990	0	0.92	0	0	0	0	0	0	4.45	3.15	0	0	0	8.95	0.0482964219832553	1	2.47357429989474	up
unconservative_5_42487	0	1.83	0	0	0	0	0	0	0	0	0	0	3.21	0	1	1	-0.0442026797847849	down
unconservative_5_43369	0	0	0	0	0	0	0	0	0	0	0	5.4	0	0	0.589115998099959	1	1.55398166825526	up
unconservative_5_43370	0	0	0	0	0	0	0	0	0	0	0	5.4	0	0	0.589390763183067	1	1.55549895641781	up
unconservative_6_43930	0	0	0	0	16.08	0	0	0	0	0	0	0	0	0	0.308981566375512	1	-3.10607372400877	down
unconservative_6_44745	5.22	1.83	2.34	16.71	8.04	0	0	1.48	5.34	2.36	0	0	0	0	0.130888723987207	1	-1.32659622172217	down
unconservative_6_44980	0	0	0	0	0	0	0	0	2.67	0	33.02	0	0	0	0.0692620606453692	1	3.9882352144949	up
unconservative_6_45929	0	0	0	0	0	0	28.84	1.48	0	0	0	0	0	0	0.147152985376083	1	-3.4031394565154	down
unconservative_6_45958	0	0	0	0	16.08	0	0	0	0	0	0	0	0	11.93	1	1	0.0890481485364922	up
unconservative_6_46866	0	0	0	0	0	0	0	0	0	0	0	0	0	5.97	0.603297773742078	1	2.22449465826044	up
unconservative_6_47894	0	0	0	0	0	0	0	0	0	0	0	21.6	0	0	0.132503214441529	1	3.80352807234931	up
unconservative_6_48265	0	0	0	0	48.23	0	0	0	0	0.79	0	0	0	2.98	0.135319057082271	1	-3.06980388393578	down
unconservative_7_53714	255.82	116.27	211.01	116.94	168.82	82.31	93.74	276.05	116.54	111.87	105.67	91.81	154.26	131.25	0.961777097671709	1	-0.00931098671446455	down
unconservative_7_54413	0	0	0	0	0	0	0	0	0	0	0	5.4	0	0	0.58966401700212	1	1.55700538556632	up
unconservative_7_55115	62.65	2.75	9.38	50.12	0	8.82	14.42	0	9.79	0.79	19.81	16.2	0	17.9	0.213898978456189	1	-1.27603766195574	down
unconservative_8_60673	0	0	0	0	0	0	0	0	0	0	0	5.4	0	0	0.589935777844218	1	1.55850109680554	up
unconservative_8_62639	0	0	0	0	0	0	0	0	0	0	0	0	0	8.95	0.300278674111245	1	2.78231719744553	up
unconservative_9_67035	0	0	0	0	0	0	0	0	0	0	0	10.8	0	0	0.321250105896381	1	2.71817339457458	up
unconservative_9_67656	0	0	0	0	0	0	7.21	0	0	0	0	10.8	0	0	1	1	0.5312339961569	up
unconservative_X_124018	20.88	0.92	7.03	11.14	16.08	14.7	0	2.97	0	0.79	52.83	0	0	0	0.630822680968718	1	-0.780362476120976	down
unconservative_X_124556	0	0	0	0	16.08	0	0	0	0	0	0	0	0	0	0.308315805980757	1	-3.10437799189159	down
unconservative_X_125922	0	0	0	0	0	2.94	0	0	0	0	0	0	0	5.97	1	1	0.661137042940864	up
unconservative_X_126816	0	0	2.34	0	0	0	0	1.48	0.89	0.79	26.42	0	0	0	0.223050406226617	1	2.29354618538974	up
unconservative_X_126932	10.44	6.41	23.45	72.39	0	5.88	0	1.48	8.01	3.94	26.42	37.8	1.61	0	0.566718867733913	1	-0.783348730533206	down
unconservative_X_127056	15.66	2.75	11.72	11.14	32.16	20.58	50.47	2.97	2.67	0.79	6.6	48.61	6.43	8.95	0.29923490383643	1	-1.01505922427492	down
unconservative_X_127290	0	1.83	0	0	0	2.94	0	0	0	1.58	0	0	1.61	0	0.999999999999999	1	-0.437807542065666	down
unconservative_X_128567	0	0	0	0	0	2.94	0	0	0	0	0	0	0	5.97	1	1	0.660795895711886	up
